# Supplementary material for: Tetra­phenyl piperazine-1,4-diyldiphos­pho­nate
Source: Acta Crystallogr Sect E Struct Rep Online. 2010 Nov 24;66(Pt 12):o3273–4. doi: 10.1107/S1600536810047860 (PMC3011784; doi:10.1107/S1600536810047860)
Supplement: Supplementary file 1 [file e-66-o3273-sup1.cif]

##############################################################################
###                                                                        ###
###        Electronic paper (Acta Crystallographica Section E)             ###
###                                                                        ###
##############################################################################
#                                                                            #
# This CIF contains the data in a paper accepted for publication in Acta     #
# Crystallographica Section E. It conforms to the requirements of Notes      #
# for Authors for Section E, and has been peer reviewed under the auspices   #
# of the IUCr Commission on Journals.                                        #
#                                                                            #
# Full details of the Crystallographic Information File format               #
# are given in the paper "The Crystallographic Information File (CIF):       #
# a New Standard Archive File for Crystallography" by S. R. Hall, F. H.      #
# Allen and I. D. Brown [Acta Cryst. (1991), A47, 655-685].                  #
#                                                                            #
# The current version of the core CIF dictionary is obtainable from          #
# ftp://ftp.iucr.org/pub/cif_core.dic. The current version number is 2.4.    #
#                                                                            #
# Software is freely available for graphical display of the structure(s) in  #
# this CIF.  For information consult the CIF home page http://www.iucr.org/  #
# cif/home.html                                                              #
#                                                                            #
# This file may be used for bona fide research purposes within the           #
# scientific community so long as proper attribution is given to the journal # 
# article from which it was obtained.                                        #
#                                                                            #
##############################################################################
                                             
data_I
_audit_creation_method     SHELXL-97
_chemical_name_systematic
;
Tetraphenyl piperazine-1,4-diyldiphosphonate
;
_chemical_name_common     ?
_chemical_formula_moiety     'C28 H28 N2 O6 P2'
_chemical_formula_sum     'C28 H28 N2 O6 P2'
_chemical_formula_iupac     'C28 H28 N2 O6 P2'
_chemical_formula_weight     550.46
_chemical_melting_point     ?
_symmetry_cell_setting     monoclinic
_symmetry_space_group_name_H-M     'P 21/n'
_symmetry_space_group_name_Hall     '-P 2yn'
loop_
    _symmetry_equiv_pos_as_xyz
    'x, y, z'
    '-x+1/2, y+1/2, -z+1/2'
    '-x, -y, -z'
    'x-1/2, -y-1/2, z-1/2'
_cell_length_a     6.3117(4)
_cell_length_b     8.9530(5)
_cell_length_c     22.8630(13)
_cell_angle_alpha     90.00
_cell_angle_beta     96.7560(10)
_cell_angle_gamma     90.00
_cell_volume     1282.99(13)
_cell_formula_units_Z     2
_cell_measurement_reflns_used     2258
_cell_measurement_theta_min     3
_cell_measurement_theta_max     29
_cell_measurement_temperature     100(2)
_exptl_crystal_description     plate
_exptl_crystal_colour     colourless
_exptl_crystal_size_max     0.55
_exptl_crystal_size_mid     0.40
_exptl_crystal_size_min     0.20
_exptl_crystal_density_diffrn     1.425
_exptl_crystal_density_meas     ?
_exptl_crystal_density_method     'not measured'
_exptl_crystal_F_000     576
_exptl_absorpt_coefficient_mu     0.217
_exptl_absorpt_correction_type     multi-scan
_exptl_absorpt_process_details     '(SADABS; Bruker, 2005)'
_exptl_absorpt_correction_T_min     0.890
_exptl_absorpt_correction_T_max     0.958
_exptl_special_details
;
;
_diffrn_ambient_temperature     100(2)
_diffrn_radiation_type     MoK\a
_diffrn_radiation_wavelength     0.71073
_diffrn_radiation_source     'fine-focus sealed tube'
_diffrn_radiation_monochromator     graphite
_diffrn_measurement_device_type     'Bruker APEXII CCD area-detector'
_diffrn_measurement_method     \w
_diffrn_detector_area_resol_mean     ?
_diffrn_reflns_number     14864
_diffrn_reflns_av_R_equivalents     0.0248
_diffrn_reflns_av_sigmaI/netI     0.0197
_diffrn_reflns_theta_min     1.79
_diffrn_reflns_theta_max     29.00
_diffrn_reflns_theta_full     29.00
_diffrn_measured_fraction_theta_max     0.998
_diffrn_measured_fraction_theta_full     0.998
_diffrn_reflns_limit_h_min     -8
_diffrn_reflns_limit_h_max     8
_diffrn_reflns_limit_k_min     -12
_diffrn_reflns_limit_k_max     12
_diffrn_reflns_limit_l_min     -30
_diffrn_reflns_limit_l_max     31
_diffrn_standards_number     ?
_diffrn_standards_interval_count     ?
_diffrn_standards_interval_time     ?
_diffrn_standards_decay_%     ?
_refine_special_details
;
Refinement of <i>F</i>^2^ against ALL reflections. The weighted <i>R</i>-factor
<i>wR</i> and goodness of fit <i>S</i> are based on <i>F</i>^2^, conventional
<i>R</i>-factors <i>R</i> are based on <i>F</i>, with <i>F</i> set to zero for
negative <i>F</i>^2^. The threshold expression of <i>F</i>^2^ >
\s(<i>F</i>^2^) is used only for calculating <i>R</i>-factors(gt) <i>etc</i>.
and is not relevant to the choice of reflections for refinement.
<i>R</i>-factors based on <i>F</i>^2^ are statistically about twice as large
as those based on <i>F</i>, and <i>R</i>- factors based on ALL data will be
even larger.
;
_reflns_number_total     3405
_reflns_number_gt     3071
_reflns_threshold_expression     I>2\s(I)
_refine_ls_structure_factor_coef     Fsqd
_refine_ls_matrix_type     full
_refine_ls_R_factor_all     0.0366
_refine_ls_R_factor_gt     0.0324
_refine_ls_wR_factor_gt     0.0863
_refine_ls_wR_factor_ref     0.0888
_refine_ls_goodness_of_fit_ref     1.029
_refine_ls_restrained_S_all     1.029
_refine_ls_number_reflns     3405
_refine_ls_number_parameters     172
_refine_ls_number_restraints     0
_refine_ls_hydrogen_treatment     constr
_refine_ls_weighting_scheme     calc
_refine_ls_weighting_details
         'calc w=1/[\s^2^(Fo^2^)+(0.0496P)^2^+0.5670P] where P=(Fo^2^+2Fc^2^)/3'
_atom_sites_solution_hydrogens     geom
_atom_sites_solution_primary     direct
_atom_sites_solution_secondary     difmap
_refine_ls_shift/su_max     0.002
_refine_ls_shift/su_mean     0.000
_refine_diff_density_max     0.512
_refine_diff_density_min     -0.266
_refine_ls_extinction_method     none
_refine_ls_extinction_coef     ?
loop_
    _atom_type_symbol
    _atom_type_description
    _atom_type_scat_dispersion_real
    _atom_type_scat_dispersion_imag
    _atom_type_scat_source
    'C' 'C' 0.0033 0.0016
                         'International Tables Vol C Tables 4.2.6.8 and 6.1.1.4'
    'H' 'H' 0.0000 0.0000
                         'International Tables Vol C Tables 4.2.6.8 and 6.1.1.4'
    'N' 'N' 0.0061 0.0033
                         'International Tables Vol C Tables 4.2.6.8 and 6.1.1.4'
    'P' 'P' 0.1023 0.0942
                         'International Tables Vol C Tables 4.2.6.8 and 6.1.1.4'
    'O' 'O' 0.0106 0.0060
                         'International Tables Vol C Tables 4.2.6.8 and 6.1.1.4'
_computing_data_collection     'APEX2 (Bruker, 2005)'
_computing_cell_refinement     'SAINT (Bruker, 2005)'
_computing_data_reduction     'SAINT (Bruker, 2005)'
_computing_structure_solution     'SHELXS97 (Sheldrick, 2008)'
_computing_structure_refinement     'SHELXL97 (Sheldrick, 2008)'
_computing_molecular_graphics
;
ORTEPIII (Burnett & Johnson, 1996), ORTEP-3 for Windows (Farrugia,
1997) and
PLATON (Spek, 2009)
;
_computing_publication_material     'SHELXL97 (Sheldrick, 2008)'
loop_
    _atom_site_type_symbol
    _atom_site_label
    _atom_site_fract_x
    _atom_site_fract_y
    _atom_site_fract_z
    _atom_site_U_iso_or_equiv
    _atom_site_adp_type
    _atom_site_calc_flag
    _atom_site_refinement_flags
    _atom_site_occupancy
    _atom_site_disorder_assembly
    _atom_site_disorder_group
    P P1 0.29408(4) 0.70141(3) 0.584588(12) 0.01226(9) Uani d . 1 . .
    O O1 0.08499(13) 0.65211(10) 0.59873(4) 0.01722(18) Uani d . 1 . .
    O O2 0.30060(14) 0.86102(9) 0.55434(4) 0.01595(17) Uani d . 1 . .
    O O3 0.46851(13) 0.72855(9) 0.63989(3) 0.01431(17) Uani d . 1 . .
    N N1 0.40456(15) 0.59125(11) 0.54033(4) 0.01435(19) Uani d . 1 . .
    C C1 0.27230(18) 0.49056(13) 0.50046(5) 0.0154(2) Uani d . 1 . .
    H H1A 0.2168 0.5452 0.4642 0.019 Uiso calc R 1 . .
    H H1B 0.1490 0.4557 0.5198 0.019 Uiso calc R 1 . .
    C C2 0.59794(18) 0.64262(13) 0.51554(5) 0.0159(2) Uani d . 1 . .
    H H2A 0.6852 0.7054 0.5448 0.019 Uiso calc R 1 . .
    H H2B 0.5564 0.7039 0.4800 0.019 Uiso calc R 1 . .
    C C3 0.24646(19) 0.99346(12) 0.58193(5) 0.0141(2) Uani d . 1 . .
    C C4 0.03688(19) 1.04226(13) 0.57405(5) 0.0174(2) Uani d . 1 . .
    H H4A -0.0717 0.9831 0.5531 0.021 Uiso calc R 1 . .
    C C5 -0.0111(2) 1.18012(14) 0.59758(6) 0.0213(2) Uani d . 1 . .
    H H5A -0.1538 1.2157 0.5925 0.026 Uiso calc R 1 . .
    C C6 0.1478(2) 1.26566(14) 0.62831(6) 0.0224(3) Uani d . 1 . .
    H H6A 0.1142 1.3603 0.6436 0.027 Uiso calc R 1 . .
    C C7 0.3561(2) 1.21302(14) 0.63680(6) 0.0221(3) Uani d . 1 . .
    H H7A 0.4642 1.2709 0.6586 0.026 Uiso calc R 1 . .
    C C8 0.40715(19) 1.07579(14) 0.61346(5) 0.0181(2) Uani d . 1 . .
    H H8A 0.5494 1.0393 0.6191 0.022 Uiso calc R 1 . .
    C C9 0.51165(18) 0.61794(12) 0.68335(5) 0.0136(2) Uani d . 1 . .
    C C10 0.36396(19) 0.58904(13) 0.72215(5) 0.0160(2) Uani d . 1 . .
    H H10A 0.2295 0.6380 0.7181 0.019 Uiso calc R 1 . .
    C C11 0.4174(2) 0.48638(14) 0.76736(5) 0.0190(2) Uani d . 1 . .
    H H11A 0.3176 0.4638 0.7941 0.023 Uiso calc R 1 . .
    C C12 0.6154(2) 0.41695(14) 0.77356(5) 0.0203(2) Uani d . 1 . .
    H H12A 0.6518 0.3486 0.8049 0.024 Uiso calc R 1 . .
    C C13 0.7607(2) 0.44750(14) 0.73384(6) 0.0204(2) Uani d . 1 . .
    H H13A 0.8957 0.3993 0.7380 0.025 Uiso calc R 1 . .
    C C14 0.70950(18) 0.54823(13) 0.68798(5) 0.0168(2) Uani d . 1 . .
    H H14A 0.8075 0.5688 0.6605 0.020 Uiso calc R 1 . .
loop_
    _atom_site_aniso_label
    _atom_site_aniso_U_11
    _atom_site_aniso_U_22
    _atom_site_aniso_U_33
    _atom_site_aniso_U_12
    _atom_site_aniso_U_13
    _atom_site_aniso_U_23
    P1 0.01325(14) 0.01125(14) 0.01239(14) 0.00080(10) 0.00199(10) -0.00088(9)
    O1 0.0147(4) 0.0193(4) 0.0182(4) 0.0001(3) 0.0038(3) -0.0014(3)
    O2 0.0226(4) 0.0125(4) 0.0133(4) 0.0031(3) 0.0041(3) -0.0003(3)
    O3 0.0169(4) 0.0121(4) 0.0136(4) -0.0012(3) -0.0001(3) 0.0006(3)
    N1 0.0137(4) 0.0127(4) 0.0170(5) -0.0015(3) 0.0031(3) -0.0035(3)
    C1 0.0135(5) 0.0158(5) 0.0170(5) -0.0008(4) 0.0017(4) -0.0036(4)
    C2 0.0165(5) 0.0133(5) 0.0187(5) -0.0013(4) 0.0054(4) -0.0029(4)
    C3 0.0207(5) 0.0103(5) 0.0116(5) 0.0014(4) 0.0039(4) 0.0008(4)
    C4 0.0195(5) 0.0157(5) 0.0166(5) 0.0005(4) 0.0005(4) 0.0003(4)
    C5 0.0238(6) 0.0170(6) 0.0240(6) 0.0060(5) 0.0065(5) 0.0036(5)
    C6 0.0344(7) 0.0118(5) 0.0229(6) 0.0006(5) 0.0112(5) -0.0009(4)
    C7 0.0290(6) 0.0170(6) 0.0206(6) -0.0073(5) 0.0049(5) -0.0026(4)
    C8 0.0191(5) 0.0177(6) 0.0179(5) -0.0020(4) 0.0033(4) 0.0012(4)
    C9 0.0165(5) 0.0107(5) 0.0130(5) -0.0004(4) -0.0004(4) -0.0008(4)
    C10 0.0174(5) 0.0157(5) 0.0150(5) 0.0024(4) 0.0027(4) -0.0012(4)
    C11 0.0249(6) 0.0178(5) 0.0148(5) 0.0005(5) 0.0045(4) 0.0005(4)
    C12 0.0268(6) 0.0166(6) 0.0167(5) 0.0024(5) -0.0011(5) 0.0019(4)
    C13 0.0181(5) 0.0180(6) 0.0245(6) 0.0037(4) -0.0006(5) -0.0001(5)
    C14 0.0154(5) 0.0157(5) 0.0195(5) 0.0000(4) 0.0021(4) -0.0016(4)
_geom_special_details
;
All e.s.d.'s (except the e.s.d. in the dihedral angle between two l.s. planes)
are estimated using the full covariance matrix. The cell e.s.d.'s are taken
into account individually in the estimation of e.s.d.'s in distances, angles
and torsion angles; correlations between e.s.d.'s in cell parameters are only
used when they are defined by crystal symmetry. An approximate (isotropic)
treatment of cell e.s.d.'s is used for estimating e.s.d.'s involving l.s.
planes.
;
loop_
    _geom_bond_atom_site_label_1
    _geom_bond_atom_site_label_2
    _geom_bond_site_symmetry_2
    _geom_bond_distance
    _geom_bond_publ_flag
    P1 O1 . 1.4633(9) ?
    P1 O2 . 1.5901(9) ?
    P1 O3 . 1.5944(8) ?
    P1 N1 . 1.6275(10) ?
    O2 C3 . 1.4040(13) ?
    O3 C9 . 1.4066(13) ?
    N1 C1 . 1.4702(14) ?
    N1 C2 . 1.4783(14) ?
    C1 C2 3_666 1.5155(16) ?
    C1 H1A . 0.9900 ?
    C1 H1B . 0.9900 ?
    C2 C1 3_666 1.5155(16) ?
    C2 H2A . 0.9900 ?
    C2 H2B . 0.9900 ?
    C3 C4 . 1.3846(16) ?
    C3 C8 . 1.3855(17) ?
    C4 C5 . 1.3937(17) ?
    C4 H4A . 0.9500 ?
    C5 C6 . 1.3855(19) ?
    C5 H5A . 0.9500 ?
    C6 C7 . 1.3885(19) ?
    C6 H6A . 0.9500 ?
    C7 C8 . 1.3923(17) ?
    C7 H7A . 0.9500 ?
    C8 H8A . 0.9500 ?
    C9 C10 . 1.3847(16) ?
    C9 C14 . 1.3889(16) ?
    C10 C11 . 1.3946(16) ?
    C10 H10A . 0.9500 ?
    C11 C12 . 1.3880(18) ?
    C11 H11A . 0.9500 ?
    C12 C13 . 1.3913(18) ?
    C12 H12A . 0.9500 ?
    C13 C14 . 1.3919(17) ?
    C13 H13A . 0.9500 ?
    C14 H14A . 0.9500 ?
loop_
    _geom_angle_atom_site_label_1
    _geom_angle_atom_site_label_2
    _geom_angle_atom_site_label_3
    _geom_angle_site_symmetry_1
    _geom_angle_site_symmetry_3
    _geom_angle
    _geom_angle_publ_flag
    O1 P1 O2 . . 115.93(5) ?
    O1 P1 O3 . . 115.30(5) ?
    O2 P1 O3 . . 99.04(4) ?
    O1 P1 N1 . . 114.71(5) ?
    O2 P1 N1 . . 103.85(5) ?
    O3 P1 N1 . . 106.20(5) ?
    C3 O2 P1 . . 122.92(7) ?
    C9 O3 P1 . . 120.74(7) ?
    C1 N1 C2 . . 112.78(9) ?
    C1 N1 P1 . . 120.23(8) ?
    C2 N1 P1 . . 118.91(7) ?
    N1 C1 C2 . 3_666 110.39(9) ?
    N1 C1 H1A . . 109.6 ?
    C2 C1 H1A 3_666 . 109.6 ?
    N1 C1 H1B . . 109.6 ?
    C2 C1 H1B 3_666 . 109.6 ?
    H1A C1 H1B . . 108.1 ?
    N1 C2 C1 . 3_666 109.99(9) ?
    N1 C2 H2A . . 109.7 ?
    C1 C2 H2A 3_666 . 109.7 ?
    N1 C2 H2B . . 109.7 ?
    C1 C2 H2B 3_666 . 109.7 ?
    H2A C2 H2B . . 108.2 ?
    C4 C3 C8 . . 121.97(11) ?
    C4 C3 O2 . . 119.17(10) ?
    C8 C3 O2 . . 118.76(10) ?
    C3 C4 C5 . . 118.47(11) ?
    C3 C4 H4A . . 120.8 ?
    C5 C4 H4A . . 120.8 ?
    C6 C5 C4 . . 120.55(12) ?
    C6 C5 H5A . . 119.7 ?
    C4 C5 H5A . . 119.7 ?
    C5 C6 C7 . . 120.00(11) ?
    C5 C6 H6A . . 120.0 ?
    C7 C6 H6A . . 120.0 ?
    C6 C7 C8 . . 120.27(12) ?
    C6 C7 H7A . . 119.9 ?
    C8 C7 H7A . . 119.9 ?
    C3 C8 C7 . . 118.71(11) ?
    C3 C8 H8A . . 120.6 ?
    C7 C8 H8A . . 120.6 ?
    C10 C9 C14 . . 122.29(11) ?
    C10 C9 O3 . . 119.68(10) ?
    C14 C9 O3 . . 117.89(10) ?
    C9 C10 C11 . . 118.39(11) ?
    C9 C10 H10A . . 120.8 ?
    C11 C10 H10A . . 120.8 ?
    C12 C11 C10 . . 120.49(11) ?
    C12 C11 H11A . . 119.8 ?
    C10 C11 H11A . . 119.8 ?
    C11 C12 C13 . . 119.99(11) ?
    C11 C12 H12A . . 120.0 ?
    C13 C12 H12A . . 120.0 ?
    C12 C13 C14 . . 120.44(11) ?
    C12 C13 H13A . . 119.8 ?
    C14 C13 H13A . . 119.8 ?
    C9 C14 C13 . . 118.39(11) ?
    C9 C14 H14A . . 120.8 ?
    C13 C14 H14A . . 120.8 ?
loop_
    _geom_hbond_atom_site_label_D
    _geom_hbond_atom_site_label_H
    _geom_hbond_atom_site_label_A
    _geom_hbond_site_symmetry_A
    _geom_hbond_distance_DH
    _geom_hbond_distance_HA
    _geom_hbond_distance_DA
    _geom_hbond_angle_DHA
    C14 H14A O1 1_655 0.95 2.49 3.4327(15) 171.6
    C11 H11A Cg1 2_546 0.95 2.74 3.3324(12) 121.1
    C7 H7A Cg2 1_565 0.95 2.59 3.4099(13) 144.8
data_global
_journal_date_recd_electronic     2010-11-10
_journal_date_accepted     2010-11-17
_journal_name_full     'Acta Crystallographica, Section E'
_journal_year     2010
_journal_volume     66
_journal_issue     12
_journal_page_first     o3273
_journal_page_last     o3274
_journal_paper_category     QO
_journal_coeditor_code     DN2623
_publ_contact_author_name     'Mehrdad Pourayoubi'
_publ_contact_author_address
;
Department of Chemistry, Ferdowsi University of Mashhad, Mashhad, 91779, Iran
;
_publ_contact_author_email     mehrdad_pourayoubi@yahoo.com
_publ_contact_author_fax     '(+98)-511-8795457'
_publ_contact_author_phone     '(+98)-511-8796416'
_publ_section_title
;
Tetraphenyl piperazine-1,4-diyldiphosphonate
;
loop_
    _publ_author_name
    _publ_author_address
    'Pourayoubi, Mehrdad'
;
Department of Chemistry, Ferdowsi University of Mashhad, Mashhad, 91779, Iran
;
    'Zargaran, Poorya'
;
Department of Chemistry, Ferdowsi University of Mashhad, Mashhad, 91779, Iran
;
