# Supplementary material for: Tetra­phenyl piperazine-1,4-diyldiphos­pho­nate
Source: Acta Crystallogr Sect E Struct Rep Online. 2010 Nov 24;66(Pt 12):o3273–4. doi: 10.1107/S1600536810047860 (PMC3011784; doi:10.1107/S1600536810047860)
Supplement: Supplementary file 2 [file e-66-o3273-Isup2.hkl]

# 
# h,k,l, Fc-squared, Fo-squared, sigma(Fo-squared) and status flag 
# 
data_I
_shelx_title ' p21n in P2(1)/n' 
_shelx_refln_list_code          4 
_shelx_F_calc_maximum      162.60 
_exptl_crystal_F_000       576.00 
_reflns_d_resolution_high  0.7331 
 
loop_ 
 _symmetry_equiv_pos_as_xyz 
 'x, y, z' 
 '-x+1/2, y+1/2, -z+1/2' 
 '-x, -y, -z' 
 'x-1/2, -y-1/2, z-1/2' 
 
_cell_length_a     6.3117 
_cell_length_b     8.9530 
_cell_length_c    22.8630 
_cell_angle_alpha  90.000 
_cell_angle_beta   96.756 
_cell_angle_gamma  90.000 
 
_shelx_F_squared_multiplier     1.000 
 
loop_ 
 _refln_index_h 
 _refln_index_k 
 _refln_index_l 
 _refln_F_squared_calc 
 _refln_F_squared_meas 
 _refln_F_squared_sigma 
 _refln_observed_status 
   2   0   0      565.24      495.14      7.57 o 
   4   0   0      188.32      153.97      4.16 o 
   6   0   0      285.48      272.04      6.90 o 
   8   0   0        9.49       16.95      3.99 o 
   1   1   0     7197.29     7219.97     83.75 o 
   2   1   0      513.27      555.80      5.94 o 
   3   1   0        7.20        9.84      1.12 o 
   4   1   0     1432.17     1345.00     13.94 o 
   5   1   0       79.04       77.47      3.47 o 
   6   1   0      614.54      611.65      8.09 o 
   7   1   0        9.86       10.97      1.78 o 
   8   1   0        7.91        1.72      3.16 o 
   0   2   0      216.26      228.45      3.70 o 
   1   2   0     1991.54     2067.73     18.09 o 
   2   2   0      416.43      469.40      5.27 o 
   3   2   0     1145.49     1411.13     14.15 o 
   4   2   0        3.94        2.49      0.95 o 
   5   2   0        7.97        8.43      1.66 o 
   6   2   0      803.56      770.38      9.68 o 
   7   2   0      134.26      114.93      3.48 o 
   8   2   0      108.12      117.57      7.28 o 
   1   3   0        0.65        0.21      0.46 o 
   2   3   0        0.52        2.11      1.11 o 
   3   3   0      239.99      294.86      4.10 o 
   4   3   0       67.92       74.05      3.50 o 
   5   3   0      399.27      426.32      6.06 o 
   6   3   0      729.29      706.28      9.12 o 
   7   3   0       17.97       19.11      2.63 o 
   8   3   0      103.48      104.88      7.17 o 
   0   4   0      177.08      162.95      3.85 o 
   1   4   0      152.49      129.94      2.14 o 
   2   4   0      717.82      766.03      8.26 o 
   3   4   0     1238.36     1237.50     12.85 o 
   4   4   0      813.28      807.51     14.31 o 
   5   4   0       20.50       23.15      2.39 o 
   6   4   0        3.15        6.77      1.75 o 
   7   4   0      191.56      183.55      6.75 o 
   8   4   0        4.45        4.00      2.91 o 
   1   5   0       82.75       73.50      2.93 o 
   2   5   0      403.41      428.18      5.30 o 
   3   5   0       10.58       10.60      2.01 o 
   4   5   0     1117.78     1094.97     13.55 o 
   5   5   0     1389.71     1353.33     16.52 o 
   6   5   0       47.34       47.49      4.16 o 
   7   5   0      768.06      814.40     16.29 o 
   0   6   0        3.49        1.88      1.31 o 
   1   6   0     1028.81     1075.09     11.49 o 
   2   6   0      317.09      328.83      5.39 o 
   3   6   0      185.59      179.33      6.48 o 
   4   6   0      560.05      560.82      8.36 o 
   5   6   0       99.44       91.68      3.86 o 
   6   6   0       82.49       79.72      3.84 o 
   7   6   0      157.87      196.39      8.93 o 
   1   7   0      212.03      222.94      3.70 o 
   2   7   0      365.51      367.61      6.14 o 
   3   7   0      154.08      154.32      4.19 o 
   4   7   0       45.51       44.85      2.90 o 
   5   7   0      436.06      429.13      9.15 o 
   6   7   0       89.89       91.06      4.30 o 
   7   7   0      134.07      137.00      6.60 o 
   0   8   0       34.88       37.94      2.56 o 
   1   8   0     1543.79     1510.46     17.88 o 
   2   8   0      121.10      127.72      3.72 o 
   3   8   0        1.38        2.11      1.51 o 
   4   8   0        4.62        3.08      2.02 o 
   5   8   0        0.14        1.39      1.89 o 
   6   8   0        5.50        6.70      2.41 o 
   1   9   0      171.95      178.79      5.02 o 
   2   9   0      413.46      411.83      7.23 o 
   3   9   0       12.31       15.52      1.98 o 
   4   9   0       46.98       46.27      3.27 o 
   5   9   0        3.11        5.01      2.27 o 
   0  10   0      239.40      239.01     11.49 o 
   1  10   0      318.08      289.34      6.89 o 
   2  10   0      173.32      179.67      5.57 o 
   3  10   0       34.08       33.48      3.13 o 
   4  10   0        9.14        9.19      2.36 o 
   1  11   0       47.11       46.18      3.37 o 
   2  11   0       26.19       35.91      3.80 o 
   3  11   0      338.72      333.12     14.38 o 
   0  12   0       40.87       49.25      5.32 o 
   1  12   0       47.93       40.41      4.17 o 
  -7   0   1      813.49      793.95     14.50 o 
  -5   0   1      605.07      610.53     10.80 o 
  -3   0   1     7270.27     8054.42    106.57 o 
  -1   0   1      437.08      479.81      6.85 o 
   1   0   1    11455.87    11107.54    172.08 o 
   3   0   1       93.48       67.46      2.43 o 
   5   0   1      616.65      571.38     10.36 o 
   7   0   1      390.33      406.37      9.35 o 
  -8   1   1        7.80       12.62      2.67 o 
  -7   1   1       52.47       59.95      2.71 o 
  -6   1   1      102.46       88.51      4.38 o 
  -5   1   1     2537.97     2442.80     24.35 o 
  -4   1   1      109.86      163.43      7.05 o 
  -3   1   1      329.51      274.28      3.73 o 
  -2   1   1      116.46      103.35      3.33 o 
  -1   1   1     6911.02     6947.95     71.53 o 
   0   1   1      757.56      760.11      6.82 o 
   1   1   1        1.70        1.14      0.31 o 
   2   1   1      275.23      294.89      3.72 o 
   3   1   1      535.94      559.52      6.50 o 
   4   1   1       52.13       37.54      1.87 o 
   5   1   1      238.74      251.90      5.18 o 
   6   1   1       33.52       36.81      2.27 o 
   7   1   1      125.50      133.57      3.73 o 
   8   1   1        1.96        0.13      2.58 o 
  -8   2   1        2.69        1.98      3.26 o 
  -7   2   1      203.83      193.10      4.38 o 
  -6   2   1       27.12       31.13      3.30 o 
  -5   2   1      438.72      398.79      5.74 o 
  -4   2   1        4.22        6.61      1.26 o 
  -3   2   1      190.26      233.27      5.63 o 
  -2   2   1      575.93      626.31      8.33 o 
  -1   2   1     1021.64     1097.61     10.81 o 
   0   2   1     4811.52     5144.19     54.05 o 
   1   2   1     4204.51     4304.44     44.04 o 
   2   2   1      859.55      937.12      9.90 o 
   3   2   1      487.39      499.99      5.90 o 
   4   2   1      152.35      137.34      5.49 o 
   5   2   1      536.57      550.81      7.17 o 
   6   2   1       28.21       32.86      2.08 o 
   7   2   1        0.30        0.96      1.69 o 
   8   2   1        0.70       -0.56      2.64 o 
  -8   3   1        6.50        1.33      3.42 o 
  -7   3   1        4.53        8.87      2.64 o 
  -6   3   1      429.19      440.22     12.07 o 
  -5   3   1      107.67      109.39      4.43 o 
  -4   3   1      182.60      172.35      5.99 o 
  -3   3   1       36.64       40.89      1.90 o 
  -2   3   1     1671.07     1770.66     17.21 o 
  -1   3   1      255.40      240.58      3.07 o 
   0   3   1     2654.53     2792.46     26.13 o 
   1   3   1       96.11       84.43      2.84 o 
   2   3   1       48.21       67.07      1.48 o 
   3   3   1       70.21       53.80      1.69 o 
   4   3   1      468.55      472.90      9.58 o 
   5   3   1      373.58      335.93      5.20 o 
   6   3   1       24.63       18.04      1.74 o 
   7   3   1      214.09      220.95      6.03 o 
   8   3   1       65.75       67.67      4.71 o 
  -8   4   1       28.93       33.41      5.32 o 
  -7   4   1      137.53      128.77      5.78 o 
  -6   4   1      460.39      475.12      7.94 o 
  -5   4   1       18.89       27.41      1.75 o 
  -4   4   1      246.92      215.96      4.49 o 
  -3   4   1        5.98        5.14      1.01 o 
  -2   4   1       56.91       63.63      3.23 o 
  -1   4   1      416.00      456.46      5.28 o 
   0   4   1     1010.93     1042.51     11.59 o 
   1   4   1        3.90        3.00      0.99 o 
   2   4   1       45.03       47.99      1.91 o 
   3   4   1      273.54      320.90      5.72 o 
   4   4   1     1345.62     1404.98     14.77 o 
   5   4   1      267.76      259.71      8.18 o 
   6   4   1      809.48      787.06     15.59 o 
   7   4   1        0.88       -0.02      1.93 o 
   8   4   1        6.63       14.05      3.49 o 
  -7   5   1       97.48      115.26     12.47 o 
  -6   5   1      238.82      217.74      8.92 o 
  -5   5   1       17.14       19.21      2.39 o 
  -4   5   1      106.04      114.49      5.15 o 
  -3   5   1        9.31       15.10      1.26 o 
  -2   5   1     1841.39     1825.35     18.13 o 
  -1   5   1      299.09      351.77      4.60 o 
   0   5   1      317.22      253.43      3.63 o 
   1   5   1      871.19      959.82     11.04 o 
   2   5   1      529.83      461.13      6.50 o 
   3   5   1       13.49       19.46      2.29 o 
   4   5   1      212.45      216.74      6.17 o 
   5   5   1       30.98       19.13      2.94 o 
   6   5   1      380.22      353.24      8.16 o 
   7   5   1        0.10        8.27      4.21 o 
  -7   6   1        8.24        7.92      3.10 o 
  -6   6   1      348.48      328.62      7.49 o 
  -5   6   1       21.38       26.34      2.12 o 
  -4   6   1      179.48      187.53      4.31 o 
  -3   6   1       77.15       83.14      3.22 o 
  -2   6   1      363.63      345.83      4.78 o 
  -1   6   1     1040.86     1098.46     11.70 o 
   0   6   1      293.89      303.54      4.32 o 
   1   6   1      125.45      125.47      2.66 o 
   2   6   1     1652.63     1608.42     20.60 o 
   3   6   1      747.73      696.76     11.18 o 
   4   6   1      583.71      573.69      8.70 o 
   5   6   1      515.42      473.13      9.01 o 
   6   6   1       12.98       14.54      2.40 o 
   7   6   1      100.13      122.22      6.45 o 
  -7   7   1       77.66       88.21      5.67 o 
  -6   7   1       35.66       38.03      3.13 o 
  -5   7   1       73.79       65.92      3.50 o 
  -4   7   1      506.27      467.31      9.01 o 
  -3   7   1      255.17      249.20      5.04 o 
  -2   7   1      816.39      769.50     10.29 o 
  -1   7   1        6.73        8.96      1.12 o 
   0   7   1      432.44      441.69      5.89 o 
   1   7   1      308.54      316.96      5.44 o 
   2   7   1      667.48      702.22     16.13 o 
   3   7   1       17.89       16.62      1.75 o 
   4   7   1      157.93      142.63      4.66 o 
   5   7   1      175.92      166.99      5.31 o 
   6   7   1      456.03      497.03     10.07 o 
  -6   8   1      143.98      136.97      6.36 o 
  -5   8   1       13.68       11.55      2.35 o 
  -4   8   1        0.50        0.37      1.77 o 
  -3   8   1      315.17      314.22      6.77 o 
  -2   8   1      933.13      913.20     12.08 o 
  -1   8   1       11.84       16.96      1.98 o 
   0   8   1      363.39      367.69      5.42 o 
   1   8   1      165.44      162.54      4.39 o 
   2   8   1     1696.46     1638.55     19.39 o 
   3   8   1      218.96      225.90      5.04 o 
   4   8   1       41.86       36.63      3.44 o 
   5   8   1       29.38       26.39      2.83 o 
   6   8   1       59.75       72.50      4.20 o 
  -5   9   1       28.29       29.13      3.09 o 
  -4   9   1       22.55       24.56      2.73 o 
  -3   9   1       63.32       65.05      5.01 o 
  -2   9   1        0.05       -1.56      1.44 o 
  -1   9   1      171.68      171.10      4.27 o 
   0   9   1      270.46      249.64      6.45 o 
   1   9   1      239.39      244.44      5.23 o 
   2   9   1      191.11      198.74      4.79 o 
   3   9   1        0.40       -1.66      1.76 o 
   4   9   1      134.30      129.05      4.85 o 
   5   9   1        0.39        1.03      2.01 o 
  -4  10   1       14.47       13.34      2.62 o 
  -3  10   1        9.13        7.32      2.17 o 
  -2  10   1        0.60        3.30      2.25 o 
  -1  10   1       48.37       57.10      3.36 o 
   0  10   1        0.22        1.24      1.84 o 
   1  10   1      909.32      876.19     14.02 o 
   2  10   1       75.07       72.08      3.99 o 
   3  10   1      528.46      513.29     10.12 o 
   4  10   1      110.91      125.87      6.75 o 
  -3  11   1       55.08       50.90      5.75 o 
  -2  11   1      271.54      276.25      8.44 o 
  -1  11   1      301.16      322.50      7.78 o 
   0  11   1        2.71       -0.27      1.94 o 
   1  11   1       44.24       49.19      5.03 o 
   2  11   1        0.10       -3.22      2.15 o 
   3  11   1       67.42       69.80      4.80 o 
  -1  12   1       21.55       22.13      3.06 o 
   0  12   1        5.24        5.04      2.32 o 
   1  12   1        3.74        3.72      2.74 o 
  -8   0   2        9.35        9.52      3.72 o 
  -6   0   2      707.36      642.68     17.70 o 
  -4   0   2     1425.58     1404.45     20.46 o 
  -2   0   2     3388.93     3403.20     44.93 o 
   0   0   2     1562.45     1498.00     17.74 o 
   2   0   2      255.75      236.97      4.37 o 
   4   0   2      207.60      222.26      5.18 o 
   6   0   2       50.49       52.75      3.30 o 
   8   0   2      295.23      296.65     10.27 o 
  -8   1   2      338.66      342.28      8.20 o 
  -7   1   2       66.80       71.94      3.51 o 
  -6   1   2      157.33      163.59      3.75 o 
  -5   1   2      158.57      165.89      7.80 o 
  -4   1   2        0.92        1.63      0.91 o 
  -3   1   2       56.58       69.62      2.19 o 
  -2   1   2      448.71      419.82      4.71 o 
  -1   1   2      125.58      119.56      3.03 o 
   0   1   2     4282.29     4550.61     43.54 o 
   1   1   2     1945.67     2151.70     18.82 o 
   2   1   2      189.25      160.25      2.34 o 
   3   1   2      992.44     1054.48     10.92 o 
   4   1   2     2195.05     2086.64     20.68 o 
   5   1   2       38.83       40.91      2.89 o 
   6   1   2      666.78      629.47      8.36 o 
   7   1   2       65.14       57.01      2.65 o 
   8   1   2       37.28       43.69      3.43 o 
  -8   2   2       21.22       21.70      4.66 o 
  -7   2   2       14.66       24.22      2.64 o 
  -6   2   2     1034.40     1039.53     12.13 o 
  -5   2   2      233.09      197.29      3.75 o 
  -4   2   2       76.47       84.43      2.21 o 
  -3   2   2      274.37      283.30      4.64 o 
  -2   2   2      913.55      955.66      9.66 o 
  -1   2   2       55.56       78.39      1.44 o 
   0   2   2     1599.88     1764.08     16.64 o 
   1   2   2     2858.39     2985.52     30.54 o 
   2   2   2        5.83        3.03      0.61 o 
   3   2   2      515.28      586.72      6.68 o 
   4   2   2      463.16      447.10      5.80 o 
   5   2   2       16.44       23.63      1.95 o 
   6   2   2      997.85      929.24     11.16 o 
   7   2   2       84.86       82.31      3.40 o 
   8   2   2       13.94       22.83      3.40 o 
  -8   3   2       85.23       98.53      9.77 o 
  -7   3   2       30.23       39.63      2.98 o 
  -6   3   2      246.11      219.72      8.09 o 
  -5   3   2      842.85      804.54      9.58 o 
  -4   3   2      193.01      187.66      3.76 o 
  -3   3   2       62.39       68.12      1.90 o 
  -2   3   2      217.66      254.77      8.31 o 
  -1   3   2     1755.90     1831.80     17.55 o 
   0   3   2      265.89      320.20      4.05 o 
   1   3   2     3870.09     3958.83     40.32 o 
   2   3   2       29.31       39.82      1.24 o 
   3   3   2       87.26      106.49      2.23 o 
   4   3   2      887.28      882.68     13.61 o 
   5   3   2      162.95      164.85      6.97 o 
   6   3   2       26.18       31.91      2.05 o 
   7   3   2        7.61        7.14      2.23 o 
   8   3   2       53.43       71.37      4.87 o 
  -8   4   2       54.79       55.91     12.55 o 
  -7   4   2       69.30       54.47      4.20 o 
  -6   4   2        0.09        0.29      1.47 o 
  -5   4   2      410.65      397.81      5.85 o 
  -4   4   2       42.86       39.33      2.78 o 
  -3   4   2     1114.48     1045.99     11.15 o 
  -2   4   2      165.18      123.17      4.59 o 
  -1   4   2       10.43        2.28      0.63 o 
   0   4   2       32.47       52.40      1.42 o 
   1   4   2      634.56      679.03      9.60 o 
   2   4   2      124.21      121.45      3.27 o 
   3   4   2       20.91       20.85      1.08 o 
   4   4   2      639.68      570.27      7.06 o 
   5   4   2      733.40      746.58     10.23 o 
   6   4   2      255.14      271.24      8.94 o 
   7   4   2        0.17        1.95      2.10 o 
  -7   5   2      195.20      201.74      8.89 o 
  -6   5   2       42.13       44.83      3.51 o 
  -5   5   2      241.46      227.71      5.37 o 
  -4   5   2      703.29      691.27      8.38 o 
  -3   5   2       50.80       58.45      1.90 o 
  -2   5   2      104.21      114.28      4.47 o 
  -1   5   2       76.62       56.72      2.11 o 
   0   5   2      741.66      813.09      8.81 o 
   1   5   2      858.16      817.46      9.59 o 
   2   5   2       94.92       60.57      2.07 o 
   3   5   2      664.70      605.47      8.20 o 
   4   5   2        2.71        1.20      1.15 o 
   5   5   2      967.43      938.78     14.12 o 
   6   5   2       10.42        9.50      2.33 o 
   7   5   2      168.52      176.63      5.83 o 
  -7   6   2      135.11      131.64      6.31 o 
  -6   6   2       54.34       62.94      6.25 o 
  -5   6   2      223.61      228.67      5.05 o 
  -4   6   2      966.42      936.99     12.22 o 
  -3   6   2     1492.37     1494.34     17.44 o 
  -2   6   2        4.17        5.82      1.61 o 
  -1   6   2     1348.39     1317.71     14.61 o 
   0   6   2     1414.92     1490.53     15.21 o 
   1   6   2       20.45       21.56      1.77 o 
   2   6   2     1129.26     1122.48     14.51 o 
   3   6   2     1112.88     1097.47     13.50 o 
   4   6   2      179.72      175.56      4.92 o 
   5   6   2      315.33      311.31      7.12 o 
   6   6   2       49.47       48.13      3.37 o 
   7   6   2      525.24      525.91     10.62 o 
  -7   7   2      226.77      245.72      8.46 o 
  -6   7   2        3.72        6.96      2.76 o 
  -5   7   2       29.40       32.81      2.75 o 
  -4   7   2      183.52      179.61      4.39 o 
  -3   7   2      338.86      332.30      8.16 o 
  -2   7   2      537.35      543.13      7.93 o 
  -1   7   2      345.36      350.01      5.06 o 
   0   7   2        0.29        0.13      0.92 o 
   1   7   2      784.70      773.10     10.15 o 
   2   7   2     1691.05     1687.60     19.48 o 
   3   7   2      509.29      497.50      7.67 o 
   4   7   2        0.45        1.56      1.85 o 
   5   7   2      262.39      247.00      6.46 o 
   6   7   2      107.78      115.63      6.63 o 
  -6   8   2       48.05       49.43      7.23 o 
  -5   8   2      133.38      138.10      4.87 o 
  -4   8   2       46.81       46.86      2.63 o 
  -3   8   2      502.03      493.36     10.77 o 
  -2   8   2        6.40        7.15      2.04 o 
  -1   8   2     1972.52     1870.01     21.47 o 
   0   8   2       27.04       28.97      1.96 o 
   1   8   2      631.45      636.77      9.10 o 
   2   8   2     1174.50     1169.70     18.41 o 
   3   8   2       19.20       26.00      2.53 o 
   4   8   2       29.77       33.62      3.24 o 
   5   8   2        0.48        0.56      1.97 o 
   6   8   2       85.71       88.17      4.54 o 
  -5   9   2        1.71        4.73      2.21 o 
  -4   9   2        0.56        2.58      1.98 o 
  -3   9   2      126.99      121.02      3.96 o 
  -2   9   2      294.35      318.21      6.22 o 
  -1   9   2      188.67      189.17      7.93 o 
   0   9   2        4.51        4.89      1.76 o 
   1   9   2        3.58        2.90      1.52 o 
   2   9   2      227.29      222.44      5.11 o 
   3   9   2      183.92      168.19      5.53 o 
   4   9   2        3.01        1.13      1.97 o 
   5   9   2       20.73       25.18      3.01 o 
  -4  10   2      547.60      558.60     10.95 o 
  -3  10   2      128.65      122.00      4.84 o 
  -2  10   2     1787.70     1724.51     23.73 o 
  -1  10   2       84.43       89.43      3.96 o 
   0  10   2       35.01       35.65      4.38 o 
   1  10   2      145.00      138.06      5.56 o 
   2  10   2        0.04        2.27      1.91 o 
   3  10   2        0.01        2.95      3.20 o 
   4  10   2       54.01       62.54      3.97 o 
  -3  11   2        8.88        8.17      7.13 o 
  -2  11   2        1.96        2.85      2.14 o 
  -1  11   2       56.10       61.12      3.72 o 
   0  11   2      233.03      230.70      6.53 o 
   1  11   2        9.22        8.86      2.69 o 
   2  11   2      463.49      472.40     12.29 o 
   3  11   2       17.24       18.44      3.31 o 
  -1  12   2       15.15       11.80      2.67 o 
   0  12   2        7.77        7.33      2.47 o 
   1  12   2      113.92      128.05      8.08 o 
  -7   0   3      144.07      145.77      7.17 o 
  -5   0   3     1843.75     1749.46     30.95 o 
  -3   0   3      455.19      584.94      9.21 o 
  -1   0   3    26438.70    25813.76    319.57 o 
   1   0   3    21866.81    21238.40    286.12 o 
   3   0   3     2073.79     2006.99     27.55 o 
   5   0   3       31.03       34.41      2.53 o 
   7   0   3      147.75      145.15      5.49 o 
  -8   1   3        0.65        3.68      2.63 o 
  -7   1   3      188.77      191.15      5.70 o 
  -6   1   3      654.30      608.22      8.03 o 
  -5   1   3      639.41      650.29      8.01 o 
  -4   1   3      140.55      149.50      2.84 o 
  -3   1   3      965.92      937.10      9.77 o 
  -2   1   3      913.45      950.71      9.52 o 
  -1   1   3     4209.04     4214.84     37.98 o 
   0   1   3      148.94      124.93      1.58 o 
   1   1   3      173.56      161.37      5.21 o 
   2   1   3      341.09      363.89      4.25 o 
   3   1   3      147.82      139.56      2.50 o 
   4   1   3      590.41      598.37      7.22 o 
   5   1   3     2752.05     2743.93     27.19 o 
   6   1   3       19.21       20.00      1.94 o 
   7   1   3      138.81      136.14      5.04 o 
   8   1   3       19.87       25.16      2.71 o 
  -8   2   3       11.36       15.44      2.84 o 
  -7   2   3      117.90      123.33      4.00 o 
  -6   2   3      244.24      228.42      7.56 o 
  -5   2   3       81.84       84.32      2.54 o 
  -4   2   3        0.51       -0.14      0.90 o 
  -3   2   3      321.74      414.15      5.10 o 
  -2   2   3      144.21      171.74      2.49 o 
  -1   2   3     1054.36     1016.65     10.00 o 
   0   2   3     8776.50     9277.28     87.49 o 
   1   2   3      130.35      110.26      1.44 o 
   2   2   3     1691.38     1829.21     19.27 o 
   3   2   3       28.18       19.95      1.65 o 
   4   2   3       98.75      100.93      2.43 o 
   5   2   3      149.76      153.62      3.34 o 
   6   2   3      359.66      335.74      5.58 o 
   7   2   3      162.21      153.58      5.72 o 
   8   2   3        0.74        0.76      2.62 o 
  -8   3   3       81.57       80.51      6.63 o 
  -7   3   3      104.31      119.00      4.08 o 
  -6   3   3      143.81      147.32      3.56 o 
  -5   3   3       20.01       16.61      1.65 o 
  -4   3   3        6.97        4.98      1.00 o 
  -3   3   3      312.60      357.05      4.70 o 
  -2   3   3      167.44      174.98      7.31 o 
  -1   3   3       91.15       88.37      1.68 o 
   0   3   3      443.56      469.94      5.17 o 
   1   3   3      427.79      431.30      5.48 o 
   2   3   3       63.61       96.05      1.76 o 
   3   3   3       18.38       16.50      1.06 o 
   4   3   3      867.34      818.78      9.32 o 
   5   3   3     1069.39      993.72     12.75 o 
   6   3   3       98.38       79.40      3.14 o 
   7   3   3        6.28       10.19      2.38 o 
   8   3   3       67.73       89.77      5.99 o 
  -8   4   3       24.32       22.45      6.60 o 
  -7   4   3        0.32       -2.95      3.50 o 
  -6   4   3      102.90       91.26      3.30 o 
  -5   4   3       25.55       17.30      2.26 o 
  -4   4   3      290.80      260.93      4.21 o 
  -3   4   3      926.07     1033.47     14.25 o 
  -2   4   3     1540.76     1502.22     15.04 o 
  -1   4   3      815.94      859.07      9.03 o 
   0   4   3      583.74      546.06      6.10 o 
   1   4   3      193.43      210.18      3.93 o 
   2   4   3        0.41        1.45      0.87 o 
   3   4   3      537.93      564.68      6.65 o 
   4   4   3      113.38      102.52      2.46 o 
   5   4   3       86.24       83.30      6.18 o 
   6   4   3      287.50      257.67      7.32 o 
   7   4   3      117.45      123.05      4.96 o 
  -7   5   3       50.87       53.80      4.31 o 
  -6   5   3      260.52      280.66      5.77 o 
  -5   5   3      414.72      377.11      6.56 o 
  -4   5   3     1451.60     1386.28     17.33 o 
  -3   5   3      535.75      497.79      6.30 o 
  -2   5   3      349.20      340.87      4.65 o 
  -1   5   3      771.56      792.83      8.70 o 
   0   5   3       60.73       66.94      2.42 o 
   1   5   3       80.62       93.67      2.49 o 
   2   5   3       49.98       48.67      1.86 o 
   3   5   3        8.18       13.95      2.08 o 
   4   5   3      330.20      320.16      5.49 o 
   5   5   3       15.53       18.45      2.86 o 
   6   5   3      833.73      806.16     13.26 o 
   7   5   3       91.79      104.56      4.69 o 
  -7   6   3       39.08       49.60      4.34 o 
  -6   6   3       62.62       76.01      4.62 o 
  -5   6   3       44.48       45.07      2.50 o 
  -4   6   3      189.32      200.94      8.67 o 
  -3   6   3      836.06      827.01     12.17 o 
  -2   6   3      660.73      657.50      7.81 o 
  -1   6   3      144.14      143.66      3.39 o 
   0   6   3     3240.54     3472.10     33.17 o 
   1   6   3      488.68      484.15      6.91 o 
   2   6   3      127.94      120.74      4.22 o 
   3   6   3      437.81      424.50      7.05 o 
   4   6   3      972.73      937.71     14.11 o 
   5   6   3       47.56       40.71      2.94 o 
   6   6   3       52.21       51.61      4.16 o 
   7   6   3        4.91       10.97      2.66 o 
  -7   7   3        8.59       16.02      3.54 o 
  -6   7   3      335.68      311.33     12.79 o 
  -5   7   3      193.07      190.39      6.11 o 
  -4   7   3        6.82        8.56      1.71 o 
  -3   7   3        5.82        4.35      1.43 o 
  -2   7   3      443.32      425.98      6.74 o 
  -1   7   3        3.31        3.31      1.07 o 
   0   7   3       24.62       27.56      1.49 o 
   1   7   3      217.72      218.79      4.41 o 
   2   7   3      715.92      682.95      9.42 o 
   3   7   3       88.42       84.82      2.93 o 
   4   7   3      187.63      186.11      5.37 o 
   5   7   3      230.02      229.45      6.28 o 
   6   7   3      515.00      539.37     10.66 o 
  -6   8   3        0.07        0.31      2.72 o 
  -5   8   3        2.10        0.66      1.82 o 
  -4   8   3      107.82      117.08      3.80 o 
  -3   8   3      402.13      378.41      6.72 o 
  -2   8   3      620.02      600.06      8.89 o 
  -1   8   3      269.51      261.47      5.09 o 
   0   8   3      197.66      186.30      4.21 o 
   1   8   3      211.54      209.77      4.57 o 
   2   8   3      336.91      318.21      8.33 o 
   3   8   3      286.29      280.86      6.67 o 
   4   8   3        0.33       -1.63      1.79 o 
   5   8   3       65.50       65.17      4.14 o 
   6   8   3        3.56        6.37      2.47 o 
  -5   9   3      296.96      304.55      7.63 o 
  -4   9   3        2.91        5.01      1.97 o 
  -3   9   3       69.71       71.21      3.17 o 
  -2   9   3      390.92      399.18      7.11 o 
  -1   9   3       30.05       32.33      2.65 o 
   0   9   3        0.11       -1.79      1.48 o 
   1   9   3        4.15        3.40      1.52 o 
   2   9   3      228.52      219.22      7.76 o 
   3   9   3      380.53      383.06      8.24 o 
   4   9   3        5.03        5.30      2.22 o 
   5   9   3       45.38       46.03      3.68 o 
  -4  10   3        0.12        3.17      2.16 o 
  -3  10   3      275.34      283.35      6.38 o 
  -2  10   3       72.19       79.20      3.92 o 
  -1  10   3      176.77      175.96      5.34 o 
   0  10   3       84.77       76.89      4.19 o 
   1  10   3       42.98       40.72      2.96 o 
   2  10   3      148.04      147.55      5.72 o 
   3  10   3      109.44      107.23      4.64 o 
   4  10   3        1.91       -0.88      2.15 o 
  -3  11   3       26.64       27.39      3.60 o 
  -2  11   3       41.56       49.10      3.58 o 
  -1  11   3       23.74       32.32      3.04 o 
   0  11   3      385.04      393.46      8.67 o 
   1  11   3       96.36      101.49      5.23 o 
   2  11   3       34.86       34.58      3.85 o 
   3  11   3      160.06      165.65      6.18 o 
  -1  12   3      395.64      407.96      9.30 o 
   0  12   3       31.42       27.69      3.71 o 
   1  12   3       12.48       18.53      3.45 o 
  -8   0   4      721.63      694.82     17.74 o 
  -6   0   4     2379.01     2306.99     33.32 o 
  -4   0   4      791.35      867.37     13.51 o 
  -2   0   4     3402.45     3770.43     49.91 o 
   0   0   4     1381.34     1555.51     20.68 o 
   2   0   4      387.58      441.60      7.06 o 
   4   0   4     2963.03     3015.67     41.17 o 
   6   0   4      106.87      102.84      4.36 o 
   8   0   4       88.92       93.89      6.26 o 
  -8   1   4      155.12      164.27      5.79 o 
  -7   1   4       25.50       25.07      2.78 o 
  -6   1   4      922.09      881.71     15.38 o 
  -5   1   4     1352.67     1302.71     15.12 o 
  -4   1   4       49.55       37.06      1.56 o 
  -3   1   4      663.14      793.76      8.46 o 
  -2   1   4     2994.95     2953.70     27.72 o 
  -1   1   4     3511.36     3783.51     32.61 o 
   0   1   4     1561.52     1620.17     15.26 o 
   1   1   4     3756.39     4006.92     45.75 o 
   2   1   4     3510.56     3748.82     35.04 o 
   3   1   4      234.71      313.24      4.19 o 
   4   1   4      288.07      282.52      5.57 o 
   5   1   4      710.28      684.84      8.50 o 
   6   1   4       92.25       93.32      3.01 o 
   7   1   4       21.44       23.21      3.11 o 
   8   1   4      178.40      198.16     10.64 o 
  -8   2   4        0.51        0.94      2.29 o 
  -7   2   4      143.67      140.77      5.05 o 
  -6   2   4      275.15      268.98      4.88 o 
  -5   2   4      306.69      305.63      4.77 o 
  -4   2   4      318.96      322.74      4.58 o 
  -3   2   4      463.38      506.78      5.95 o 
  -2   2   4      112.84      107.32      2.84 o 
  -1   2   4     3292.40     3585.29     33.49 o 
   0   2   4    16883.15    17150.46    159.56 o 
   1   2   4      981.89     1031.29     11.21 o 
   2   2   4      143.12      115.38      2.44 o 
   3   2   4        6.86        3.46      0.82 o 
   4   2   4      644.43      625.38      7.70 o 
   5   2   4        0.34        1.06      1.16 o 
   6   2   4      125.31      122.57      3.77 o 
   7   2   4       71.01       78.63      5.27 o 
   8   2   4       11.98       11.08      2.68 o 
  -8   3   4        0.87        0.22      3.68 o 
  -7   3   4       32.10       24.60      2.56 o 
  -6   3   4       94.09      100.76      3.04 o 
  -5   3   4     1567.79     1481.84     15.75 o 
  -4   3   4        6.64        5.85      1.03 o 
  -3   3   4       38.87       61.48      2.06 o 
  -2   3   4     2968.13     3135.09     29.59 o 
  -1   3   4      144.83      137.26      2.17 o 
   0   3   4     1471.12     1523.32     20.02 o 
   1   3   4       66.70       59.97      2.94 o 
   2   3   4      724.09      853.98      9.78 o 
   3   3   4       48.54       51.08      1.53 o 
   4   3   4      127.60      131.78      6.24 o 
   5   3   4      229.57      255.85      5.49 o 
   6   3   4      116.22      111.95      4.25 o 
   7   3   4       89.45       89.77      4.15 o 
   8   3   4       12.16       13.44      3.35 o 
  -8   4   4       20.85       17.28      4.86 o 
  -7   4   4       73.27       76.04      4.79 o 
  -6   4   4       26.72       38.65      2.48 o 
  -5   4   4      490.95      457.40      6.41 o 
  -4   4   4      105.61      101.90      2.58 o 
  -3   4   4      378.40      397.28      5.22 o 
  -2   4   4       34.37       20.37      1.63 o 
  -1   4   4     1870.33     2016.34     19.55 o 
   0   4   4     1168.55     1358.77     13.51 o 
   1   4   4     1844.23     1931.82     20.67 o 
   2   4   4       11.45        8.88      1.38 o 
   3   4   4      525.45      476.35      5.79 o 
   4   4   4       20.30       22.23      1.78 o 
   5   4   4      634.78      631.37     10.75 o 
   6   4   4      274.86      266.48      6.55 o 
   7   4   4      215.09      218.52      7.51 o 
  -7   5   4        6.98        8.63      2.87 o 
  -6   5   4      101.67       97.78      6.60 o 
  -5   5   4        7.38        6.92      1.50 o 
  -4   5   4        6.34       12.65      1.38 o 
  -3   5   4      105.19      110.73      4.85 o 
  -2   5   4        0.83        0.11      0.87 o 
  -1   5   4     2539.96     2613.28     25.21 o 
   0   5   4     1467.32     1677.50     18.43 o 
   1   5   4       41.77       24.58      1.85 o 
   2   5   4       87.82      103.72      2.59 o 
   3   5   4       98.36       93.80      2.60 o 
   4   5   4       44.26       49.73      2.75 o 
   5   5   4      183.96      179.38      6.79 o 
   6   5   4      320.80      316.12      8.94 o 
   7   5   4       61.69       80.28      5.19 o 
  -7   6   4      301.00      319.54      9.44 o 
  -6   6   4       35.79       49.47      3.30 o 
  -5   6   4      284.74      287.98      5.68 o 
  -4   6   4      160.93      166.15      4.31 o 
  -3   6   4      330.31      328.43      7.28 o 
  -2   6   4        0.64        4.07      1.43 o 
  -1   6   4       94.68       98.41      2.40 o 
   0   6   4        4.21        2.00      1.12 o 
   1   6   4      188.28      203.50      6.48 o 
   2   6   4       32.11       31.31      1.71 o 
   3   6   4      311.25      297.24      5.19 o 
   4   6   4       93.07       77.42      3.97 o 
   5   6   4      368.83      359.92     10.41 o 
   6   6   4       27.52       23.75      2.79 o 
   7   6   4        0.62       -1.14      2.26 o 
  -7   7   4      244.08      325.92     16.67 o 
  -6   7   4        4.43        1.55      2.62 o 
  -5   7   4      244.25      241.28      5.36 o 
  -4   7   4      104.97       90.39      3.24 o 
  -3   7   4      528.92      498.58      7.75 o 
  -2   7   4      299.05      274.55      5.07 o 
  -1   7   4     1733.33     1730.39     17.80 o 
   0   7   4       30.15       35.04      1.95 o 
   1   7   4      640.51      637.76      9.91 o 
   2   7   4        1.00        3.84      1.34 o 
   3   7   4     1523.31     1521.39     31.65 o 
   4   7   4        4.70        6.92      2.04 o 
   5   7   4       58.84       51.50      3.27 o 
   6   7   4       14.51       13.29      2.63 o 
  -6   8   4       26.64       28.66      3.88 o 
  -5   8   4       29.10       32.37      2.93 o 
  -4   8   4       57.75       50.70      2.69 o 
  -3   8   4       52.77       60.05      2.84 o 
  -2   8   4        5.67        8.00      1.97 o 
  -1   8   4      211.47      193.11      4.88 o 
   0   8   4      157.64      148.41      3.78 o 
   1   8   4       54.31       51.65      2.44 o 
   2   8   4       30.25       25.45      2.00 o 
   3   8   4      718.39      684.84     12.96 o 
   4   8   4      117.26      114.95      4.58 o 
   5   8   4      233.66      243.96      6.73 o 
   6   8   4      112.60      123.32      5.27 o 
  -5   9   4        5.31        6.68      2.84 o 
  -4   9   4      518.12      543.91      9.51 o 
  -3   9   4      212.07      203.18      5.00 o 
  -2   9   4      157.43      155.10      4.29 o 
  -1   9   4        5.86        5.63      1.91 o 
   0   9   4       82.19       79.89      3.55 o 
   1   9   4        3.51        3.76      1.52 o 
   2   9   4      506.61      502.10     14.07 o 
   3   9   4        1.86        5.27      2.85 o 
   4   9   4       10.28       10.60      2.37 o 
   5   9   4       12.20       12.38      2.63 o 
  -4  10   4      198.87      203.36      6.22 o 
  -3  10   4       71.58       70.18      3.95 o 
  -2  10   4       20.91       20.17      2.54 o 
  -1  10   4      252.65      260.67      6.57 o 
   0  10   4        7.88        8.13      2.11 o 
   1  10   4        1.15        1.42      1.73 o 
   2  10   4      563.48      545.95     14.91 o 
   3  10   4        1.11        1.38      2.09 o 
   4  10   4       37.02       28.46      3.34 o 
  -3  11   4       22.02       21.00      3.45 o 
  -2  11   4      650.06      678.02     12.37 o 
  -1  11   4       24.16       23.97      2.90 o 
   0  11   4       82.40       79.54      4.08 o 
   1  11   4       25.93       25.24      3.45 o 
   2  11   4       91.91       90.80      8.06 o 
   3  11   4       77.73       92.79      7.85 o 
  -1  12   4        1.62        0.46      2.17 o 
   0  12   4       98.39      109.91      7.41 o 
   1  12   4       22.13       17.91      3.39 o 
  -7   0   5       85.53       78.96      5.51 o 
  -5   0   5      447.39      409.51      8.12 o 
  -3   0   5     2858.36     2669.56     46.26 o 
  -1   0   5      445.95      504.21      6.30 o 
   1   0   5     5816.65     6082.56     96.89 o 
   3   0   5       64.04       81.80      3.57 o 
   5   0   5       14.43       15.87      2.17 o 
   7   0   5      288.11      276.06     11.89 o 
  -8   1   5      254.82      267.47      8.01 o 
  -7   1   5      364.52      361.60      8.74 o 
  -6   1   5       45.32       34.96      2.99 o 
  -5   1   5      136.92      122.52      3.82 o 
  -4   1   5      144.05      109.89      2.43 o 
  -3   1   5     1520.63     1577.51     15.58 o 
  -2   1   5     1956.02     2203.11     20.77 o 
  -1   1   5     1648.11     1648.17     15.68 o 
   0   1   5     8760.83     8786.45     85.20 o 
   1   1   5     2407.89     2423.91     21.33 o 
   2   1   5      143.83      162.32      3.94 o 
   3   1   5     1894.97     2005.34     19.64 o 
   4   1   5     1029.85     1037.42     11.62 o 
   5   1   5      475.20      448.01      6.29 o 
   6   1   5        0.59        2.01      1.42 o 
   7   1   5       32.46       40.01      2.73 o 
   8   1   5       42.11       48.14      3.58 o 
  -8   2   5       37.13       34.49      3.34 o 
  -7   2   5      397.78      363.91      8.07 o 
  -6   2   5      330.16      289.26      5.69 o 
  -5   2   5     1113.06     1089.57     12.07 o 
  -4   2   5        8.49       10.88      1.06 o 
  -3   2   5     3188.54     3428.04     32.38 o 
  -2   2   5        7.81        8.14      0.96 o 
  -1   2   5      893.99      968.51      9.68 o 
   0   2   5      464.34      480.19      5.17 o 
   1   2   5       84.97       96.57      3.31 o 
   2   2   5      749.13      783.09     13.01 o 
   3   2   5      245.66      264.22      6.48 o 
   4   2   5      806.15      816.71      9.31 o 
   5   2   5     1206.05     1165.87     12.94 o 
   6   2   5       76.02       75.71      3.42 o 
   7   2   5       98.76      114.96      5.29 o 
   8   2   5       82.66       96.37      8.17 o 
  -8   3   5       42.51       42.13      4.18 o 
  -7   3   5       11.88       11.58      2.41 o 
  -6   3   5      424.58      405.17     10.04 o 
  -5   3   5        0.08        3.48      1.23 o 
  -4   3   5       66.16       53.53      2.02 o 
  -3   3   5        8.98       11.57      1.03 o 
  -2   3   5     3802.27     3953.14     37.01 o 
  -1   3   5     2279.96     2407.59     22.85 o 
   0   3   5     2676.50     2730.43     25.70 o 
   1   3   5      441.36      552.12      5.98 o 
   2   3   5     1774.03     1829.14     24.04 o 
   3   3   5       73.25       54.95      2.40 o 
   4   3   5      704.03      692.57      8.17 o 
   5   3   5      206.80      191.93      9.10 o 
   6   3   5       53.49       52.14      3.85 o 
   7   3   5        3.55        8.22      2.98 o 
   8   3   5       72.53       81.09      4.50 o 
  -8   4   5       30.48       29.87      9.64 o 
  -7   4   5       88.41       90.79      5.16 o 
  -6   4   5      415.43      399.63      7.07 o 
  -5   4   5        0.94        2.65      1.20 o 
  -4   4   5      628.74      621.22     11.03 o 
  -3   4   5       23.92       38.83      2.56 o 
  -2   4   5     1952.32     1931.13     18.98 o 
  -1   4   5      221.85      207.34      4.12 o 
   0   4   5      207.91      187.85      2.88 o 
   1   4   5     2295.35     2534.61     29.87 o 
   2   4   5      236.51      275.92      7.41 o 
   3   4   5       85.03       87.82      2.05 o 
   4   4   5       61.49       46.68      2.56 o 
   5   4   5       95.12       78.72      4.35 o 
   6   4   5       34.48       32.88      2.92 o 
   7   4   5       51.35       60.16      3.79 o 
  -7   5   5        4.10       -1.41      2.73 o 
  -6   5   5      107.71      113.14      4.34 o 
  -5   5   5        0.85        1.29      1.35 o 
  -4   5   5      756.19      775.96      9.20 o 
  -3   5   5     1460.09     1440.33     15.00 o 
  -2   5   5       24.64       37.87      1.50 o 
  -1   5   5       34.26       36.54      1.92 o 
   0   5   5      859.61      914.84     11.70 o 
   1   5   5      488.14      542.03      7.25 o 
   2   5   5      199.82      151.60      3.22 o 
   3   5   5      438.29      410.97      7.39 o 
   4   5   5      190.28      199.31      5.13 o 
   5   5   5       54.71       53.26      3.11 o 
   6   5   5       10.40        5.39      2.16 o 
   7   5   5       45.60       42.58      6.48 o 
  -7   6   5       47.90       43.95      4.95 o 
  -6   6   5       43.32       43.78      3.19 o 
  -5   6   5      234.26      206.78      4.73 o 
  -4   6   5     1311.66     1249.46     15.34 o 
  -3   6   5      265.13      258.09      6.24 o 
  -2   6   5     1084.88     1075.82     11.75 o 
  -1   6   5       14.64       27.18      1.41 o 
   0   6   5        1.61        7.28      1.04 o 
   1   6   5     1118.29     1065.88     12.82 o 
   2   6   5      113.59      114.12      4.46 o 
   3   6   5       21.58       29.19      3.55 o 
   4   6   5      315.84      320.63      6.98 o 
   5   6   5        0.73        0.85      2.02 o 
   6   6   5      645.84      658.32     12.01 o 
   7   6   5        2.91        4.66      2.55 o 
  -7   7   5       14.43       17.40      6.60 o 
  -6   7   5       41.85       42.66      4.04 o 
  -5   7   5      227.40      202.40      6.24 o 
  -4   7   5        0.15        1.57      1.46 o 
  -3   7   5      234.21      223.17      6.34 o 
  -2   7   5       14.07       22.77      1.55 o 
  -1   7   5      247.91      241.45      4.10 o 
   0   7   5      289.25      293.24      4.57 o 
   1   7   5      977.21      955.90     12.10 o 
   2   7   5     1934.21     1855.44     27.21 o 
   3   7   5       13.41       25.15      3.79 o 
   4   7   5     1327.61     1264.73     18.24 o 
   5   7   5      112.57      123.30      4.82 o 
   6   7   5        0.01        2.12      2.12 o 
  -6   8   5      149.63      140.83      6.43 o 
  -5   8   5        3.33        4.67      2.14 o 
  -4   8   5        1.34        2.28      1.56 o 
  -3   8   5      174.57      168.19      4.36 o 
  -2   8   5     1393.45     1371.24     18.70 o 
  -1   8   5       38.00       40.27      1.92 o 
   0   8   5      103.60       81.46      2.99 o 
   1   8   5      116.35      117.05      3.48 o 
   2   8   5       54.48       52.66      3.06 o 
   3   8   5      321.50      302.75      9.57 o 
   4   8   5        0.02       -1.16      1.77 o 
   5   8   5       43.86       42.98      3.85 o 
   6   8   5        2.74        1.10      2.34 o 
  -5   9   5        1.99        0.99      2.64 o 
  -4   9   5       11.46       16.64      2.17 o 
  -3   9   5       95.56       95.04      3.97 o 
  -2   9   5       69.96       68.52      2.96 o 
  -1   9   5       31.82       23.31      2.41 o 
   0   9   5       52.21       56.19      2.71 o 
   1   9   5      207.88      208.51      4.84 o 
   2   9   5       89.64       88.13      3.92 o 
   3   9   5      391.35      382.40      8.55 o 
   4   9   5       47.94       45.16      3.48 o 
   5   9   5        2.37        4.30      2.44 o 
  -4  10   5        2.69        4.12      3.51 o 
  -3  10   5      216.07      215.27      5.39 o 
  -2  10   5       48.31       41.80      3.32 o 
  -1  10   5      552.56      542.19     10.16 o 
   0  10   5      133.81      130.26      6.29 o 
   1  10   5        0.57        2.57      2.32 o 
   2  10   5        1.96       -0.26      2.04 o 
   3  10   5      135.34      139.55      5.27 o 
   4  10   5      127.30      127.45      5.32 o 
  -3  11   5       52.70       53.33      3.69 o 
  -2  11   5       16.88       21.46      2.79 o 
  -1  11   5      193.45      193.77      6.75 o 
   0  11   5        3.14        1.96      2.52 o 
   1  11   5      219.90      228.66      8.94 o 
   2  11   5       81.45       72.69      4.88 o 
   3  11   5      635.08      620.20     14.02 o 
   0  12   5       89.20       93.25      5.49 o 
  -8   0   6      185.12      175.56      8.50 o 
  -6   0   6      691.99      622.32     15.13 o 
  -4   0   6       32.09       21.40      2.62 o 
   0   0   6     9765.60     9923.92    131.62 o 
   2   0   6     2397.71     2496.48     33.55 o 
   4   0   6      379.09      305.88      6.39 o 
   6   0   6        4.99        5.17      2.12 o 
   8   0   6        0.99        3.15      5.68 o 
  -8   1   6      301.01      329.42      8.12 o 
  -7   1   6        9.70        7.28      2.30 o 
  -6   1   6      133.04      126.87      3.65 o 
  -5   1   6      287.81      301.83      4.64 o 
  -4   1   6      205.29      191.38      3.24 o 
  -3   1   6      854.00     1033.38     18.53 o 
  -2   1   6     1967.57     2057.63     21.74 o 
  -1   1   6      108.10      102.12      1.68 o 
   0   1   6     5986.04     6063.89     62.56 o 
   1   1   6      439.61      472.49      5.00 o 
   2   1   6        0.05        1.85      0.58 o 
   3   1   6      486.77      522.49      6.24 o 
   4   1   6     3226.22     3134.60     32.91 o 
   5   1   6      190.47      189.01      8.76 o 
   6   1   6      438.54      410.35      7.15 o 
   7   1   6      219.22      222.44      5.43 o 
   8   1   6       32.17       29.14      4.75 o 
  -8   2   6      252.69      278.87      7.74 o 
  -7   2   6       77.83       70.88      4.61 o 
  -6   2   6       92.91      104.19      5.43 o 
  -5   2   6      650.63      588.01     13.09 o 
  -4   2   6       53.50       38.52      1.51 o 
  -3   2   6      131.37      169.49      7.05 o 
  -2   2   6     2119.35     2103.28     20.21 o 
  -1   2   6      477.33      476.11      9.11 o 
   1   2   6     7610.70     8113.40     83.13 o 
   2   2   6     1527.32     1498.89     18.28 o 
   3   2   6      182.12      202.04      4.07 o 
   4   2   6      282.41      286.32      4.39 o 
   5   2   6       30.71       30.91      1.79 o 
   6   2   6       42.46       38.42      2.51 o 
   7   2   6        8.22        8.09      2.33 o 
   8   2   6       19.03       25.02      3.81 o 
  -8   3   6      135.32      149.33      6.77 o 
  -7   3   6      130.49      146.35      5.17 o 
  -6   3   6        4.42        2.62      1.60 o 
  -5   3   6     1015.89      995.76     12.21 o 
  -4   3   6      419.66      447.08      5.85 o 
  -3   3   6     1029.00      970.09     10.35 o 
  -2   3   6      423.21      432.61     11.01 o 
  -1   3   6     1208.86     1290.04     12.84 o 
   0   3   6     3419.92     3883.49     36.21 o 
   1   3   6      362.16      377.97      5.75 o 
   3   3   6      293.75      289.19      3.99 o 
   4   3   6       84.42       78.14      2.18 o 
   5   3   6     1096.03     1088.45     13.74 o 
   6   3   6      141.39      134.07      4.75 o 
   7   3   6       21.76       24.79      2.95 o 
  -8   4   6       16.13       30.94      5.49 o 
  -7   4   6        6.76        8.96      3.62 o 
  -6   4   6       60.92       60.12      3.10 o 
  -5   4   6       15.06       12.88      1.46 o 
  -4   4   6       45.87       51.03      2.17 o 
  -3   4   6     1255.50     1294.66     13.49 o 
  -2   4   6      893.23      951.35     10.13 o 
  -1   4   6      479.89      439.03      5.37 o 
   0   4   6        1.27        2.91      0.74 o 
   2   4   6      744.82      704.60      8.71 o 
   3   4   6       91.70       80.22      1.75 o 
   4   4   6      114.55      101.42      2.91 o 
   5   4   6       19.58       13.37      2.12 o 
   6   4   6       10.68       10.95      2.30 o 
   7   4   6        0.02       -1.77      2.06 o 
  -7   5   6       24.39       24.18      3.54 o 
  -6   5   6       70.11       82.15      3.85 o 
  -5   5   6      374.42      372.22      8.10 o 
  -4   5   6      724.49      726.22      8.79 o 
  -3   5   6     1187.05     1197.21     12.82 o 
  -2   5   6       30.47       42.09      1.70 o 
  -1   5   6       14.16       10.10      1.06 o 
   0   5   6        0.01       -0.11      0.78 o 
   1   5   6     1497.00     1569.47     17.54 o 
   2   5   6        6.21       12.38      1.63 o 
   3   5   6      102.17       92.11      3.27 o 
   4   5   6      449.18      426.66      8.04 o 
   5   5   6      538.76      515.37      9.56 o 
   6   5   6        4.25        4.58      2.12 o 
   7   5   6      268.23      274.78     10.71 o 
  -7   6   6      282.44      334.54     12.79 o 
  -6   6   6      219.72      226.33      6.23 o 
  -5   6   6       12.08       11.23      1.78 o 
  -4   6   6      203.61      184.00      4.24 o 
  -3   6   6      714.58      685.79      9.52 o 
  -2   6   6       52.06       59.92      2.07 o 
  -1   6   6     2950.52     3022.47     29.29 o 
   0   6   6      438.73      473.90      6.06 o 
   1   6   6      127.41      132.59      3.20 o 
   2   6   6      270.23      252.62      4.74 o 
   3   6   6     1781.67     1692.37     22.28 o 
   4   6   6      182.43      164.44      5.64 o 
   5   6   6      289.94      271.23      6.75 o 
   6   6   6      105.20      102.22      4.57 o 
   7   6   6        0.16        2.78      2.39 o 
  -7   7   6      379.28      428.60     15.13 o 
  -6   7   6      141.46      145.30      6.22 o 
  -5   7   6       54.91       65.24      4.96 o 
  -4   7   6      539.28      511.03      8.12 o 
  -3   7   6       17.12       11.15      1.65 o 
  -2   7   6        0.36        0.23      1.06 o 
  -1   7   6     1288.27     1271.04     14.99 o 
   0   7   6      247.44      259.29      4.23 o 
   1   7   6        1.54        1.45      1.23 o 
   2   7   6       36.49       34.02      2.45 o 
   3   7   6     1800.23     1710.60     22.93 o 
   4   7   6        0.81        2.96      2.71 o 
   5   7   6      322.87      304.48      7.40 o 
   6   7   6      236.82      247.68      7.07 o 
  -6   8   6        6.44        5.42      3.42 o 
  -5   8   6       15.60       15.97      2.55 o 
  -4   8   6      495.95      493.55      8.18 o 
  -3   8   6      108.28      111.02      3.62 o 
  -2   8   6       40.63       46.95      3.16 o 
  -1   8   6      279.43      256.16      4.54 o 
   0   8   6      914.63      931.11     12.15 o 
   1   8   6        7.06        6.20      1.53 o 
   2   8   6       14.88       17.10      2.42 o 
   3   8   6      167.63      148.89      5.01 o 
   4   8   6       13.81       16.74      2.56 o 
   5   8   6       54.25       55.35      3.67 o 
   6   8   6       40.58       51.18      3.98 o 
  -5   9   6       26.40       33.54      4.74 o 
  -4   9   6        6.13        9.78      2.00 o 
  -3   9   6      559.68      559.18      9.02 o 
  -2   9   6        0.15        0.34      1.44 o 
  -1   9   6        9.59       11.12      2.07 o 
   0   9   6       62.58       65.64      2.90 o 
   1   9   6       69.55       59.23      2.75 o 
   2   9   6      545.39      540.49     10.06 o 
   3   9   6      213.35      203.92      5.93 o 
   4   9   6      390.01      400.46     11.59 o 
   5   9   6       15.02       15.93      2.92 o 
  -4  10   6       47.08       53.89      4.58 o 
  -3  10   6      111.94      116.31      4.17 o 
  -2  10   6      246.46      223.18      6.63 o 
  -1  10   6       31.91       33.32      3.06 o 
   0  10   6      285.78      295.13      7.05 o 
   1  10   6      194.39      195.99      5.77 o 
   2  10   6      287.57      276.74      7.06 o 
   3  10   6        5.33        6.22      2.37 o 
   4  10   6       14.00       16.52      2.91 o 
  -3  11   6       30.14       30.15      3.39 o 
  -2  11   6       40.54       43.31      4.30 o 
  -1  11   6      932.02      942.75     20.09 o 
   0  11   6        0.33        1.80      2.35 o 
   1  11   6       46.47       44.47      4.07 o 
   2  11   6      170.95      165.63      6.79 o 
   3  11   6      141.55      140.72      5.74 o 
  -7   0   7       55.06       51.71      4.85 o 
  -5   0   7      523.67      525.26      9.56 o 
  -3   0   7     4323.54     4658.37     61.57 o 
  -1   0   7    12761.46    12826.45    169.95 o 
   1   0   7      187.30      216.92      4.03 o 
   3   0   7     1191.52     1138.86     16.77 o 
   5   0   7     1016.99     1002.10     16.36 o 
   7   0   7       21.67       32.29      4.30 o 
  -8   1   7        5.56        5.52      2.71 o 
  -7   1   7        0.03       -1.70      1.95 o 
  -6   1   7       90.29       92.83      5.72 o 
  -5   1   7      188.98      169.08      3.31 o 
  -4   1   7      183.11      151.15      2.73 o 
  -3   1   7      213.15      177.05      3.27 o 
  -1   1   7     3544.43     3670.93     37.49 o 
   0   1   7     1897.77     1801.34     18.71 o 
   1   1   7     9609.67    10027.67    103.49 o 
   2   1   7       79.30       93.73      4.13 o 
   3   1   7      186.78      239.87      4.47 o 
   4   1   7      867.05      816.35      9.36 o 
   5   1   7     1042.15      996.78     11.47 o 
   6   1   7      478.20      447.91      7.57 o 
   7   1   7       23.44       25.16      2.93 o 
   8   1   7        0.79        3.66      3.02 o 
  -8   2   7      212.10      250.06      7.17 o 
  -7   2   7      441.47      434.62      9.03 o 
  -6   2   7        5.80        6.65      1.68 o 
  -5   2   7      427.79      424.77     11.22 o 
  -4   2   7       32.64       30.70      1.39 o 
  -3   2   7      616.84      603.40      6.84 o 
  -2   2   7      302.75      322.69      8.03 o 
  -1   2   7      200.04      225.75      3.29 o 
   0   2   7      272.12      271.09      3.70 o 
   1   2   7      220.45      201.70      3.57 o 
   2   2   7        0.12        0.60      0.72 o 
   3   2   7      797.53      807.54     13.05 o 
   4   2   7       60.37       55.46      1.91 o 
   5   2   7      102.39      109.70      5.25 o 
   6   2   7        2.68       -0.16      1.58 o 
   7   2   7      347.23      343.15      7.98 o 
  -8   3   7        0.84        0.68      2.90 o 
  -7   3   7       18.66       21.61      3.68 o 
  -6   3   7      278.75      261.05      5.48 o 
  -5   3   7       53.61       55.71      4.37 o 
  -4   3   7     1166.57     1085.50     11.77 o 
  -3   3   7      405.35      476.42      8.27 o 
  -2   3   7      330.42      273.21      3.79 o 
  -1   3   7     3810.98     4075.98     38.06 o 
   0   3   7     1449.33     1474.46     14.52 o 
   1   3   7     2265.53     2580.32     24.58 o 
   2   3   7      979.85      991.60     11.50 o 
   3   3   7        4.90        8.52      1.47 o 
   4   3   7      131.47      151.16      4.13 o 
   5   3   7       88.57       91.49      3.15 o 
   6   3   7        0.08        3.43      1.92 o 
   7   3   7      238.16      249.35      6.86 o 
  -8   4   7      189.25      206.04      7.94 o 
  -7   4   7       15.96       14.66      3.21 o 
  -6   4   7      292.64      304.62      6.06 o 
  -5   4   7       80.69       73.43      2.88 o 
  -4   4   7       16.97       20.20      1.39 o 
  -3   4   7       12.20       12.95      1.37 o 
  -2   4   7      107.60      118.05      2.48 o 
  -1   4   7     1924.55     2194.41     21.33 o 
   0   4   7     3468.96     3852.51     36.19 o 
   1   4   7        9.82       10.33      0.78 o 
   2   4   7      334.03      280.66      5.01 o 
   3   4   7      469.22      430.35      7.25 o 
   4   4   7      722.26      686.56     10.89 o 
   5   4   7      102.92       92.97      3.95 o 
   6   4   7      427.46      458.25      9.17 o 
   7   4   7        0.81        2.94      2.34 o 
  -7   5   7       53.21       72.21      4.93 o 
  -6   5   7        1.10        0.08      1.85 o 
  -5   5   7      138.00      143.11      4.84 o 
  -4   5   7       33.65       31.84      1.75 o 
  -3   5   7      308.41      304.03      5.47 o 
  -2   5   7     1802.78     1848.95     18.62 o 
  -1   5   7       71.05       57.46      2.03 o 
   0   5   7       62.92       74.37      2.13 o 
   1   5   7      136.82      150.18      4.95 o 
   2   5   7       33.79       38.13      2.32 o 
   3   5   7      137.63      149.39      7.59 o 
   4   5   7       57.69       44.12      3.55 o 
   5   5   7      101.81       84.21      3.86 o 
   6   5   7      140.61      142.73      5.15 o 
   7   5   7       46.17       53.39      4.04 o 
  -7   6   7       87.91       86.72      7.28 o 
  -6   6   7      482.05      495.34     18.00 o 
  -5   6   7        1.31        0.99      2.01 o 
  -4   6   7      333.95      309.67      5.02 o 
  -3   6   7       18.73       15.77      1.41 o 
  -2   6   7      173.51      185.55      4.13 o 
  -1   6   7      227.36      239.84      3.98 o 
   0   6   7      113.78      139.14      2.82 o 
   1   6   7       28.89       29.64      1.70 o 
   2   6   7      189.09      200.75      4.75 o 
   3   6   7      161.64      145.26      4.48 o 
   4   6   7      697.89      656.11     11.11 o 
   5   6   7      203.85      187.10      5.69 o 
   6   6   7       33.55       37.78      3.81 o 
  -6   7   7      410.76      416.22     10.45 o 
  -5   7   7      389.40      387.03      9.36 o 
  -4   7   7      300.14      314.05      6.03 o 
  -3   7   7       10.74        8.19      1.77 o 
  -2   7   7      887.51      883.74     10.36 o 
  -1   7   7      500.12      464.57      6.36 o 
   0   7   7     1558.28     1508.60     15.88 o 
   1   7   7        0.22        0.97      1.18 o 
   2   7   7     2312.18     2194.36     27.96 o 
   3   7   7      246.77      246.91      8.27 o 
   4   7   7       19.09       12.16      2.27 o 
   5   7   7        2.99        9.76      2.39 o 
   6   7   7        7.82        6.16      2.41 o 
  -6   8   7      126.74      149.18      6.75 o 
  -5   8   7      144.02      144.77      5.21 o 
  -4   8   7       55.83       53.53      3.79 o 
  -3   8   7       12.36       15.47      1.97 o 
  -2   8   7      186.19      187.02      5.73 o 
  -1   8   7       22.02       21.95      1.68 o 
   0   8   7        0.86        1.43      1.36 o 
   1   8   7       73.61       73.12      2.81 o 
   2   8   7      161.70      156.13      4.95 o 
   3   8   7      338.66      316.57      7.26 o 
   4   8   7      321.95      319.93      7.59 o 
   5   8   7       16.56       15.47      2.64 o 
  -5   9   7      284.74      298.52     10.65 o 
  -4   9   7      224.93      229.31      5.56 o 
  -3   9   7       92.36      105.64      3.77 o 
  -2   9   7        1.45       -0.14      1.57 o 
  -1   9   7      155.65      164.55      4.95 o 
   0   9   7       53.32       56.44      2.75 o 
   1   9   7        3.89        3.66      1.88 o 
   2   9   7       39.87       37.31      2.96 o 
   3   9   7        0.44       -0.08      1.92 o 
   4   9   7        1.03        2.65      2.09 o 
   5   9   7      195.85      204.90      7.73 o 
  -4  10   7        0.71       -0.98      2.15 o 
  -3  10   7      270.73      270.44      6.99 o 
  -2  10   7      199.29      207.92      6.04 o 
  -1  10   7        0.02        0.42      1.84 o 
   0  10   7       84.56       73.26      3.69 o 
   1  10   7      242.50      243.72      8.34 o 
   2  10   7       28.67       27.89      2.95 o 
   3  10   7      327.38      337.45      8.21 o 
   4  10   7        8.75        9.58      2.67 o 
  -3  11   7      375.52      407.33      9.23 o 
  -2  11   7      244.16      260.73      7.15 o 
  -1  11   7      295.68      312.72     10.90 o 
   0  11   7       59.34       55.99      5.92 o 
   1  11   7      170.07      169.53      6.76 o 
   2  11   7       10.18        6.34      3.86 o 
  -8   0   8       14.71        7.05      3.74 o 
  -6   0   8       86.68       80.78      5.13 o 
  -4   0   8     5480.70     5573.16     73.63 o 
  -2   0   8     1133.63     1073.97     19.61 o 
   0   0   8      355.46      324.39      5.38 o 
   2   0   8      561.75      626.00      9.74 o 
   4   0   8       73.75       70.10      3.15 o 
   6   0   8      271.45      302.24      9.89 o 
   8   0   8      270.57      271.12     10.64 o 
  -8   1   8      538.97      533.24     10.86 o 
  -7   1   8       38.12       36.18      3.16 o 
  -6   1   8       12.52       13.91      3.32 o 
  -5   1   8      465.00      434.37      6.73 o 
  -4   1   8      620.14      653.04      9.41 o 
  -3   1   8       39.09       30.43      1.51 o 
  -2   1   8      430.12      393.83      5.26 o 
  -1   1   8      437.75      515.51      5.64 o 
   0   1   8      406.13      375.93      4.67 o 
   1   1   8      876.93      924.13      9.39 o 
   2   1   8     3746.92     3890.55     36.50 o 
   3   1   8       96.09      102.33      3.05 o 
   4   1   8        7.18        9.04      1.21 o 
   5   1   8      112.25      110.75      3.62 o 
   6   1   8       43.66       48.48      2.70 o 
   7   1   8       19.59       22.98      2.77 o 
  -8   2   8       60.95       48.32      3.81 o 
  -7   2   8       38.57       38.26      3.23 o 
  -6   2   8      905.43      826.36     13.26 o 
  -5   2   8      327.41      296.15      5.42 o 
  -4   2   8      462.28      450.08      5.77 o 
  -3   2   8      655.22      636.65     10.10 o 
  -2   2   8     1187.35     1110.60     11.26 o 
  -1   2   8     2258.02     2390.28     22.72 o 
   0   2   8      327.77      404.33      5.09 o 
   1   2   8        7.92        7.75      0.85 o 
   2   2   8      454.62      493.34      6.64 o 
   3   2   8     1269.57     1214.05     12.62 o 
   4   2   8      181.10      187.29      4.67 o 
   5   2   8      292.62      268.49      5.32 o 
   6   2   8       28.42       34.16      3.61 o 
   7   2   8        9.32        8.08      2.55 o 
  -8   3   8       64.27       70.04      5.09 o 
  -7   3   8        9.82        8.84      2.52 o 
  -6   3   8       19.31       15.93      2.46 o 
  -5   3   8      240.44      238.56      4.92 o 
  -4   3   8      131.30      133.72      4.19 o 
  -3   3   8       28.30       20.43      1.13 o 
  -2   3   8     1602.16     1672.19     16.58 o 
  -1   3   8     4629.03     4866.60     45.28 o 
   0   3   8      387.08      396.99      4.79 o 
   1   3   8     3884.05     4026.29     41.34 o 
   2   3   8       25.21       18.32      1.19 o 
   3   3   8      106.46      130.76      3.04 o 
   4   3   8      668.47      684.16     10.73 o 
   5   3   8      187.73      188.30      4.40 o 
   6   3   8       59.56       48.84      3.23 o 
   7   3   8       11.06        9.63      2.54 o 
  -8   4   8       51.11       56.35      4.87 o 
  -7   4   8      488.99      475.18     11.61 o 
  -6   4   8      292.36      309.50      6.18 o 
  -5   4   8      541.90      520.27      8.71 o 
  -4   4   8       51.58       61.25      2.74 o 
  -3   4   8      822.53      797.82      9.06 o 
  -2   4   8        9.34       10.76      1.75 o 
  -1   4   8        8.71       15.56      1.12 o 
   0   4   8     1062.08     1215.60     12.48 o 
   1   4   8     1934.12     1880.26     18.43 o 
   2   4   8       44.85       50.33      4.24 o 
   3   4   8       21.07       25.46      1.72 o 
   4   4   8      456.41      446.78      8.17 o 
   5   4   8      463.54      449.81      8.71 o 
   6   4   8        8.81        6.20      2.19 o 
   7   4   8      100.13      100.40      4.68 o 
  -7   5   8       36.62       36.42      3.98 o 
  -6   5   8       49.76       49.57      3.85 o 
  -5   5   8       53.33       61.64      2.82 o 
  -4   5   8       43.90       55.18      2.05 o 
  -3   5   8      164.88      170.01      3.38 o 
  -2   5   8      649.42      677.20      7.98 o 
  -1   5   8      535.18      547.77      6.69 o 
   0   5   8       20.10       20.89      1.26 o 
   1   5   8       15.12        7.52      0.82 o 
   2   5   8       12.27       17.04      1.80 o 
   3   5   8     1476.48     1482.88     19.80 o 
   4   5   8      240.39      212.92      5.49 o 
   5   5   8       46.25       59.75      3.41 o 
   6   5   8      110.90      105.34      4.58 o 
   7   5   8       11.60       20.91      3.09 o 
  -7   6   8      107.34      116.59      6.14 o 
  -6   6   8       27.52       26.75      2.82 o 
  -5   6   8       45.88       41.50      3.01 o 
  -4   6   8        4.15        2.59      1.47 o 
  -3   6   8      545.94      514.78      6.89 o 
  -2   6   8       20.96       23.36      1.51 o 
  -1   6   8      168.90      145.15      3.04 o 
   0   6   8      156.25      168.45      3.16 o 
   1   6   8       12.06        8.48      1.26 o 
   2   6   8      328.77      340.52      6.70 o 
   3   6   8      180.16      162.54      4.68 o 
   4   6   8       15.95       16.54      2.30 o 
   5   6   8        6.10       10.76      2.36 o 
   6   6   8      218.22      225.42      7.70 o 
  -6   7   8        2.04        4.30      3.01 o 
  -5   7   8      171.01      174.74      5.52 o 
  -4   7   8       17.19       22.22      2.05 o 
  -3   7   8       42.23       35.68      1.92 o 
  -2   7   8        1.48        1.65      1.19 o 
  -1   7   8       11.52       22.31      1.54 o 
   0   7   8      170.55      155.38      3.27 o 
   1   7   8      781.06      746.19     10.05 o 
   2   7   8      310.02      296.53      6.50 o 
   3   7   8     2199.51     2073.32     27.16 o 
   4   7   8       16.37       14.22      3.74 o 
   5   7   8        8.49       10.56      2.42 o 
   6   7   8      155.28      165.24      6.84 o 
  -6   8   8      215.12      251.89      8.45 o 
  -5   8   8        2.33        1.37      2.55 o 
  -4   8   8       64.78       69.19      3.10 o 
  -3   8   8      833.65      835.94     11.67 o 
  -2   8   8      425.82      467.86      7.59 o 
  -1   8   8      294.50      282.01      4.85 o 
   0   8   8       53.38       55.09      2.55 o 
   1   8   8        2.07        1.88      1.66 o 
   2   8   8       70.35       72.30      3.52 o 
   3   8   8       75.77       68.52      3.60 o 
   4   8   8      124.54      116.38      4.77 o 
   5   8   8       10.83       13.52      2.97 o 
  -5   9   8       36.21       40.73      3.56 o 
  -4   9   8        1.71        3.91      2.19 o 
  -3   9   8       34.53       35.45      2.56 o 
  -2   9   8      229.58      249.66      6.15 o 
  -1   9   8       17.68       22.96      2.49 o 
   0   9   8      303.08      305.84      6.03 o 
   1   9   8        2.20        1.52      1.81 o 
   2   9   8      364.99      362.74      7.95 o 
   3   9   8      192.57      195.97     11.40 o 
   4   9   8       34.47       36.27      3.35 o 
   5   9   8       36.83       41.05      3.78 o 
  -4  10   8      148.88      143.30      5.48 o 
  -3  10   8       45.85       49.71      3.52 o 
  -2  10   8       96.33       99.83      4.35 o 
  -1  10   8        2.88        3.81      2.00 o 
   0  10   8       13.17       11.26      2.68 o 
   1  10   8       60.87       61.81      3.66 o 
   2  10   8       59.68       57.99      3.97 o 
   3  10   8        2.62       -0.56      2.13 o 
   4  10   8      115.08      110.62      5.12 o 
  -3  11   8       25.71       27.95      3.15 o 
  -2  11   8       74.26       90.98      4.87 o 
  -1  11   8        2.71        4.49      2.49 o 
   0  11   8      273.48      295.11     15.26 o 
   1  11   8        4.79        7.46      2.62 o 
   2  11   8      376.37      371.11     10.36 o 
  -7   0   9       17.32       12.89      3.68 o 
  -5   0   9      113.64      106.24      5.60 o 
  -3   0   9     1471.52     1571.95     34.87 o 
  -1   0   9       92.83      135.81      3.01 o 
   1   0   9     3626.07     3808.73     53.40 o 
   3   0   9     1575.19     1500.00     21.65 o 
   5   0   9      298.37      302.14      7.17 o 
   7   0   9       69.55       73.77      5.69 o 
  -8   1   9       27.62       36.95      6.86 o 
  -7   1   9      131.94      129.31      4.98 o 
  -6   1   9        0.68        1.54      1.98 o 
  -5   1   9      772.50      745.97     13.50 o 
  -4   1   9       19.01       20.97      1.45 o 
  -3   1   9      364.79      327.30      4.90 o 
  -2   1   9     1802.43     1953.45     23.81 o 
  -1   1   9        5.53       10.79      1.40 o 
   0   1   9      148.57      118.82      2.76 o 
   1   1   9      369.05      416.49      4.85 o 
   2   1   9      786.62      836.89      8.93 o 
   3   1   9      402.83      381.35      5.04 o 
   4   1   9      448.74      429.36      5.85 o 
   5   1   9     1359.56     1284.58     16.38 o 
   6   1   9        1.58        4.43      1.75 o 
   7   1   9       21.22       18.99      2.77 o 
  -8   2   9      152.28      168.16      8.24 o 
  -7   2   9       19.54       13.16      2.59 o 
  -6   2   9       14.48       13.13      2.42 o 
  -5   2   9      106.87      121.19      3.85 o 
  -4   2   9     1997.21     1933.46     22.66 o 
  -3   2   9      285.93      249.18      4.71 o 
  -2   2   9      128.81       98.72      3.60 o 
  -1   2   9      104.93      136.20      4.04 o 
   0   2   9     1841.92     1950.91     18.81 o 
   1   2   9      308.65      253.03      3.35 o 
   2   2   9      132.08      108.43      3.82 o 
   3   2   9      166.04      185.50      3.02 o 
   4   2   9       33.76       39.56      2.07 o 
   5   2   9        7.08       10.40      2.55 o 
   6   2   9      207.65      224.46      5.27 o 
   7   2   9        1.48        0.34      2.58 o 
  -8   3   9      637.82      693.81     16.34 o 
  -7   3   9       32.13       37.59      3.27 o 
  -6   3   9        0.21        1.24      1.97 o 
  -5   3   9        8.61        6.57      1.55 o 
  -4   3   9     2992.51     2864.89     27.95 o 
  -3   3   9     1544.06     1564.46     18.96 o 
  -2   3   9      165.71      151.58      3.70 o 
  -1   3   9      124.07      155.21      3.78 o 
   0   3   9      353.63      425.61      5.13 o 
   1   3   9       49.60       76.50      2.13 o 
   2   3   9      353.91      352.95      6.61 o 
   3   3   9      376.87      382.22      5.83 o 
   4   3   9      107.65      114.34      4.65 o 
   5   3   9        9.27        7.46      1.58 o 
   6   3   9      203.69      199.65      5.74 o 
   7   3   9      276.23      292.93      7.52 o 
  -7   4   9       50.51       47.13      4.31 o 
  -6   4   9       19.21       16.55      2.54 o 
  -5   4   9      475.24      458.89      8.71 o 
  -4   4   9      225.16      217.84      3.80 o 
  -3   4   9      779.11      774.45      8.89 o 
  -2   4   9      130.58      109.61      3.48 o 
  -1   4   9      138.07      126.99      2.58 o 
   1   4   9       42.20       44.87      2.80 o 
   2   4   9      476.03      482.01     13.24 o 
   3   4   9      646.73      593.04      8.12 o 
   4   4   9       70.97       63.72      3.03 o 
   5   4   9       23.40       27.95      2.68 o 
   6   4   9        3.34        1.41      1.99 o 
   7   4   9       24.67       18.24      2.97 o 
  -7   5   9      210.99      204.57      9.93 o 
  -6   5   9       14.87       16.46      2.37 o 
  -5   5   9      119.45      107.37      3.62 o 
  -4   5   9      669.76      664.27      8.32 o 
  -3   5   9       37.47       36.81      1.75 o 
  -2   5   9      343.41      312.70      4.65 o 
  -1   5   9       26.92       32.49      1.51 o 
   0   5   9       97.55      100.12      2.33 o 
   1   5   9      159.94      145.72      2.62 o 
   2   5   9      461.66      438.67      7.66 o 
   3   5   9      737.77      682.98     14.56 o 
   4   5   9      699.62      689.28     11.41 o 
   5   5   9       22.47       28.43      2.80 o 
   6   5   9      361.29      349.07     10.72 o 
   7   5   9       31.36       45.75      3.85 o 
  -7   6   9       10.23       16.39      3.64 o 
  -6   6   9        0.44       -0.20      1.95 o 
  -5   6   9       67.46       67.08      4.92 o 
  -4   6   9       12.54        9.33      1.36 o 
  -3   6   9        1.00        0.56      1.12 o 
  -2   6   9     1637.76     1664.11     17.31 o 
  -1   6   9      263.93      273.05      4.39 o 
   0   6   9      886.08      857.40      9.71 o 
   1   6   9      917.01      919.23     11.52 o 
   2   6   9      422.66      390.70      7.43 o 
   3   6   9       24.09       19.91      2.34 o 
   4   6   9      368.36      347.00      7.55 o 
   5   6   9       17.08       16.42      2.52 o 
   6   6   9       82.70       85.22      4.42 o 
  -6   7   9      311.40      334.30      8.58 o 
  -5   7   9       35.92       43.54      3.81 o 
  -4   7   9      152.05      158.13      5.64 o 
  -3   7   9      227.57      217.20      4.25 o 
  -2   7   9      378.56      340.93      5.40 o 
  -1   7   9       52.92       42.43      1.93 o 
   0   7   9      617.61      582.96      7.43 o 
   1   7   9      842.85      791.17     10.56 o 
   2   7   9      100.91      101.06      4.27 o 
   3   7   9        0.02        2.68      1.81 o 
   4   7   9      390.46      365.35      8.05 o 
   5   7   9      207.53      192.64      6.13 o 
   6   7   9       12.50       16.93      4.00 o 
  -6   8   9       75.91       82.80      4.96 o 
  -5   8   9        1.70       -1.36      2.09 o 
  -4   8   9        8.67        9.16      2.20 o 
  -3   8   9       43.36       48.20      3.71 o 
  -2   8   9      596.53      574.87      7.88 o 
  -1   8   9      396.06      405.38      6.09 o 
   0   8   9       55.22       48.88      2.47 o 
   1   8   9       27.24       31.78      2.92 o 
   2   8   9      249.46      238.78      6.17 o 
   3   8   9        5.81        8.77      2.18 o 
   4   8   9        2.14        2.30      2.04 o 
   5   8   9       14.62       11.54      2.63 o 
  -5   9   9      253.78      256.68      7.20 o 
  -4   9   9      358.02      362.28      8.31 o 
  -3   9   9        0.63        2.91      1.72 o 
  -2   9   9        0.15        1.92      1.82 o 
  -1   9   9       25.89       27.50      3.81 o 
   0   9   9        4.81        4.28      1.63 o 
   1   9   9      210.08      220.51      6.85 o 
   2   9   9      194.41      185.70      5.61 o 
   3   9   9      911.55      898.51     14.85 o 
   4   9   9      290.03      300.76      7.84 o 
  -4  10   9        5.61        2.79      2.32 o 
  -3  10   9     1388.56     1434.74     20.88 o 
  -2  10   9       37.75       36.97      3.09 o 
  -1  10   9      203.04      194.53      5.80 o 
   0  10   9        1.50       -0.65      1.94 o 
   1  10   9      339.52      335.49     10.64 o 
   2  10   9        7.31        6.16      2.28 o 
   3  10   9      186.56      193.40      9.11 o 
  -3  11   9      283.27      318.10     12.63 o 
  -2  11   9      108.51      126.07      5.53 o 
  -1  11   9      153.98      162.33     10.31 o 
   0  11   9      246.13      250.32     12.16 o 
   1  11   9      236.25      227.02      7.92 o 
   2  11   9        0.23        4.84      2.42 o 
  -8   0  10      140.42      172.90      8.67 o 
  -6   0  10       24.08       23.32      3.74 o 
  -4   0  10      251.17      271.61      8.31 o 
  -2   0  10      452.25      529.79      8.36 o 
   0   0  10      735.36      672.75     10.21 o 
   2   0  10        0.33        1.63      1.57 o 
   4   0  10     1513.67     1487.62     22.15 o 
   6   0  10      277.99      304.07     10.08 o 
  -8   1  10       40.59       42.18      5.11 o 
  -7   1  10       45.14       46.94      3.51 o 
  -6   1  10       56.76       54.00      4.85 o 
  -5   1  10     1272.30     1206.87     23.49 o 
  -4   1  10     1520.59     1369.15     15.89 o 
  -3   1  10      389.70      406.92      5.77 o 
  -2   1  10      318.02      282.24     10.79 o 
  -1   1  10      356.94      397.35      4.75 o 
   0   1  10     1003.52      965.99     10.79 o 
   1   1  10       26.81       32.88      1.71 o 
   2   1  10     3639.70     3911.38     39.69 o 
   3   1  10      148.71      121.79      2.53 o 
   4   1  10      191.36      176.03      4.55 o 
   5   1  10      786.31      770.29     10.69 o 
   6   1  10       46.27       44.82      3.13 o 
   7   1  10        1.97       -1.15      3.00 o 
  -8   2  10      239.73      245.86      9.93 o 
  -7   2  10       85.29       82.75      4.99 o 
  -6   2  10      108.50      101.89      4.31 o 
  -5   2  10     1102.91     1013.49     15.36 o 
  -4   2  10      904.89      893.33     19.24 o 
  -3   2  10      343.00      347.20      5.30 o 
  -2   2  10     1070.31     1164.31     11.95 o 
  -1   2  10     3075.40     3154.58     30.60 o 
   0   2  10       49.12       52.87      1.82 o 
   1   2  10      235.87      306.66      5.44 o 
   2   2  10      443.76      454.60      7.29 o 
   3   2  10        2.44        4.39      1.13 o 
   4   2  10      280.99      274.78      5.09 o 
   5   2  10      686.10      675.11      9.79 o 
   6   2  10      205.49      221.18      6.24 o 
   7   2  10        6.96        6.29      2.89 o 
  -8   3  10      193.10      219.36      6.98 o 
  -7   3  10       18.96       18.30      2.85 o 
  -6   3  10        3.90        2.87      2.10 o 
  -5   3  10      373.75      338.44      6.01 o 
  -4   3  10      280.13      251.52      9.53 o 
  -3   3  10      670.53      606.27     13.11 o 
  -2   3  10     1553.99     1683.20     16.79 o 
  -1   3  10     1519.97     1615.24     17.59 o 
   0   3  10      756.05      768.40      8.78 o 
   1   3  10      166.00      162.49      3.67 o 
   2   3  10      266.14      311.56      4.91 o 
   3   3  10       44.38       44.16      2.16 o 
   4   3  10     1151.77     1134.52     14.05 o 
   5   3  10       80.51       77.52      3.62 o 
   6   3  10       37.59       42.01      3.19 o 
   7   3  10        0.95        3.25      2.47 o 
  -7   4  10      114.01      115.68      6.44 o 
  -6   4  10       51.79       47.22      3.38 o 
  -5   4  10       10.41        9.73      1.75 o 
  -4   4  10       72.33       68.50      2.64 o 
  -3   4  10       11.60       14.78      1.58 o 
  -2   4  10      754.43      802.75      9.03 o 
  -1   4  10      167.86      191.02      3.28 o 
   0   4  10       17.55       16.75      1.30 o 
   1   4  10     2615.18     2716.46     26.17 o 
   2   4  10     3005.10     3014.23     31.97 o 
   3   4  10     1173.63     1102.49     14.99 o 
   4   4  10      137.06      125.42      5.44 o 
   5   4  10      106.63      111.83      4.38 o 
   6   4  10       11.59       14.25      2.60 o 
   7   4  10      154.07      161.21      5.86 o 
  -7   5  10       44.55       46.33      4.47 o 
  -6   5  10       32.40       47.70      4.11 o 
  -5   5  10        0.07       -0.54      1.56 o 
  -4   5  10       26.30       19.74      1.91 o 
  -3   5  10      257.10      252.23      4.22 o 
  -2   5  10     1260.62     1244.97     13.28 o 
  -1   5  10     1304.99     1250.69     13.22 o 
   0   5  10       20.53       17.56      1.26 o 
   1   5  10      454.32      471.20      5.80 o 
   2   5  10      180.93      197.15      4.85 o 
   3   5  10      330.11      314.20      6.60 o 
   4   5  10        7.46        3.29      1.83 o 
   5   5  10      199.87      178.21      7.78 o 
   6   5  10       63.96       72.33      4.09 o 
  -7   6  10      274.31      326.18     10.00 o 
  -6   6  10       51.48       55.12      4.36 o 
  -5   6  10      141.66      148.30      6.25 o 
  -4   6  10      230.95      242.73      5.17 o 
  -3   6  10      619.13      562.78      7.41 o 
  -2   6  10      977.70      918.15     10.57 o 
  -1   6  10       15.77       16.62      1.41 o 
   0   6  10      928.13      907.15     11.07 o 
   1   6  10      358.67      361.04      5.78 o 
   2   6  10      516.72      496.33      8.75 o 
   3   6  10      532.82      480.36      8.91 o 
   4   6  10        0.17        1.28      1.79 o 
   5   6  10       24.81       21.11      2.76 o 
   6   6  10       29.13       26.98      3.17 o 
  -6   7  10       88.20       91.30      5.55 o 
  -5   7  10       77.37       83.12      4.03 o 
  -4   7  10        5.93        8.96      2.15 o 
  -3   7  10     1558.62     1554.48     16.84 o 
  -2   7  10      842.37      783.76      9.60 o 
  -1   7  10       95.79       92.80      3.67 o 
   0   7  10      204.25      197.63      4.30 o 
   1   7  10      307.96      274.36      6.13 o 
   2   7  10      205.34      189.34      5.25 o 
   3   7  10      456.41      416.45      8.51 o 
   4   7  10        0.01        0.60      1.91 o 
   5   7  10       22.49       27.26      3.04 o 
   6   7  10       26.09       29.57      3.36 o 
  -6   8  10      394.26      418.84     11.39 o 
  -5   8  10      168.69      167.49      5.74 o 
  -4   8  10       65.52       77.47      3.88 o 
  -3   8  10      543.71      524.25      8.43 o 
  -2   8  10      134.15      131.07      3.42 o 
  -1   8  10       49.34       48.22      2.46 o 
   0   8  10      188.44      184.52      4.38 o 
   1   8  10        0.54        1.33      1.74 o 
   2   8  10       77.92       65.57      3.64 o 
   3   8  10      117.89      113.29      4.55 o 
   4   8  10      126.01      128.99      5.02 o 
   5   8  10      164.86      165.34      6.00 o 
  -5   9  10       21.12       18.97      2.98 o 
  -4   9  10      459.39      486.18     10.71 o 
  -3   9  10      102.24      115.11      4.02 o 
  -2   9  10      198.45      208.26      7.76 o 
  -1   9  10        7.03        6.46      1.69 o 
   0   9  10       67.69       81.48      5.38 o 
   1   9  10        0.07        0.50      2.25 o 
   2   9  10       76.64       75.23      5.68 o 
   3   9  10       41.99       40.89      4.31 o 
   4   9  10       40.90       43.66      4.00 o 
  -4  10  10       68.76       76.99      4.34 o 
  -3  10  10        4.16        9.60      3.64 o 
  -2  10  10      357.27      369.96      8.27 o 
  -1  10  10        2.18        0.18      2.28 o 
   0  10  10       84.52       87.20      4.72 o 
   1  10  10        1.55        7.08      2.40 o 
   2  10  10      191.73      210.61      6.33 o 
   3  10  10        3.99        3.05      2.24 o 
  -2  11  10      463.89      504.81     15.17 o 
  -1  11  10        6.47        8.56      2.88 o 
   0  11  10      188.56      171.18      6.79 o 
   1  11  10        8.62       11.31      2.93 o 
   2  11  10       19.91       12.74      2.75 o 
  -7   0  11       93.90       86.49      6.07 o 
  -5   0  11     1361.51     1269.66     25.40 o 
  -3   0  11     2288.20     2253.50     39.41 o 
  -1   0  11        8.59       16.11      2.68 o 
   1   0  11     1368.86     1435.21     20.23 o 
   3   0  11       54.62       44.92      2.35 o 
   5   0  11      130.85      140.99      6.53 o 
   7   0  11      817.63      831.22     48.34 o 
  -8   1  11      237.53      224.24      6.93 o 
  -7   1  11      192.03      184.48      5.93 o 
  -6   1  11       26.80       25.16      3.55 o 
  -5   1  11      522.58      506.84     10.46 o 
  -4   1  11      143.50      148.44      6.95 o 
  -3   1  11        3.39        3.89      0.85 o 
  -2   1  11      186.36      236.63      3.26 o 
  -1   1  11      317.72      302.36      3.93 o 
   0   1  11      889.08      817.83      8.68 o 
   1   1  11      837.65      807.17      8.65 o 
   2   1  11      597.29      601.05      6.96 o 
   3   1  11      259.86      276.99      4.19 o 
   4   1  11       90.10       91.18      2.99 o 
   5   1  11        0.65        3.22      1.56 o 
   6   1  11       33.36       42.32      3.12 o 
   7   1  11      104.74      102.37      4.69 o 
  -8   2  11        0.36        2.39      2.62 o 
  -7   2  11       11.80       11.17      2.59 o 
  -6   2  11       24.31       22.14      2.64 o 
  -5   2  11       10.68       11.90      2.20 o 
  -4   2  11     1912.88     1836.67     20.77 o 
  -3   2  11      551.88      554.67      9.20 o 
  -2   2  11      133.54      177.30      5.24 o 
  -1   2  11      322.65      407.47      6.69 o 
   0   2  11     1248.28     1390.75     14.41 o 
   1   2  11     1043.80     1098.56     11.35 o 
   2   2  11      442.97      497.23      8.17 o 
   3   2  11      167.72      151.57      7.35 o 
   4   2  11      284.06      280.08      5.22 o 
   5   2  11       48.63       46.93      2.56 o 
   6   2  11      503.93      536.64      8.89 o 
   7   2  11        6.18       13.36      3.40 o 
  -8   3  11       97.32      102.75      5.17 o 
  -7   3  11        5.30        3.32      2.39 o 
  -6   3  11       20.47       21.75      3.09 o 
  -5   3  11      113.31      128.25      3.61 o 
  -4   3  11       28.59       28.08      4.21 o 
  -3   3  11       91.90       92.33      2.89 o 
  -2   3  11      399.00      474.89      5.86 o 
  -1   3  11     3858.68     4029.42     37.94 o 
   0   3  11      943.82      947.91     10.07 o 
   1   3  11     2237.37     2290.81     22.25 o 
   2   3  11     1036.98     1089.01     19.17 o 
   3   3  11      380.19      369.73      8.91 o 
   4   3  11       22.98       22.99      1.85 o 
   5   3  11        3.65        6.70      2.48 o 
   6   3  11        2.42        1.31      2.08 o 
   7   3  11        6.19        1.81      2.73 o 
  -7   4  11      391.16      421.73      9.45 o 
  -6   4  11      746.90      724.93     12.59 o 
  -5   4  11      112.91      119.99      3.69 o 
  -4   4  11      535.17      505.40      7.67 o 
  -3   4  11      834.23      800.79      9.39 o 
  -2   4  11      709.55      701.45     10.91 o 
  -1   4  11       94.43       94.37      2.38 o 
   0   4  11      204.64      190.55      3.58 o 
   1   4  11        0.61        2.52      1.00 o 
   2   4  11       54.02       57.41      2.15 o 
   3   4  11     1067.85     1033.52     12.77 o 
   4   4  11      513.55      473.57      9.95 o 
   5   4  11       63.61       56.03      3.39 o 
   6   4  11      245.47      261.52      7.93 o 
   7   4  11      245.84      265.21      7.59 o 
  -7   5  11        0.09        3.78      2.96 o 
  -6   5  11        0.60        1.04      2.06 o 
  -5   5  11      221.08      220.75      5.09 o 
  -4   5  11      471.17      440.74      7.25 o 
  -3   5  11      426.54      449.48      6.17 o 
  -2   5  11      452.44      438.73      5.98 o 
  -1   5  11      132.86      130.94      2.86 o 
   0   5  11      531.43      491.66      6.24 o 
   1   5  11        8.50        9.63      0.96 o 
   2   5  11     1568.76     1515.87     20.04 o 
   3   5  11       44.29       36.95      3.85 o 
   4   5  11        0.36       -1.48      1.66 o 
   5   5  11      389.83      354.97      7.98 o 
   6   5  11      296.96      300.40      7.74 o 
  -7   6  11      165.57      174.97      7.54 o 
  -6   6  11       20.45       29.12      3.73 o 
  -5   6  11        1.12       -0.87      1.70 o 
  -4   6  11       29.72       36.55      2.36 o 
  -3   6  11        0.60        1.16      1.15 o 
  -2   6  11       21.06       20.99      2.22 o 
  -1   6  11      510.30      505.05      6.67 o 
   0   6  11      671.97      649.72      8.60 o 
   1   6  11      188.81      216.93      5.14 o 
   2   6  11        0.34        0.42      1.53 o 
   3   6  11       28.96       24.05      2.79 o 
   4   6  11       52.50       49.18      3.43 o 
   5   6  11        2.49        2.42      1.96 o 
   6   6  11       49.81       61.94      4.06 o 
  -6   7  11      302.47      318.69     10.31 o 
  -5   7  11        4.36        6.03      2.19 o 
  -4   7  11       80.06       79.71      3.77 o 
  -3   7  11       71.61       67.64      2.53 o 
  -2   7  11      392.56      431.80      8.74 o 
  -1   7  11        0.06        0.44      1.16 o 
   0   7  11      179.75      159.06      3.85 o 
   1   7  11      131.91      144.13      4.51 o 
   2   7  11      723.69      700.03     11.59 o 
   3   7  11        3.08        5.07      2.01 o 
   4   7  11      185.32      177.78      7.43 o 
   5   7  11        7.01       13.15      2.56 o 
  -6   8  11      108.74      117.89      8.01 o 
  -5   8  11       96.12       96.71      4.61 o 
  -4   8  11       51.56       42.67      3.18 o 
  -3   8  11      434.01      461.11      7.82 o 
  -2   8  11      105.52      106.93      4.27 o 
  -1   8  11       69.18       59.90      2.99 o 
   0   8  11      152.57      127.72      4.30 o 
   1   8  11       18.44       16.92      2.59 o 
   2   8  11       81.77       86.33      4.77 o 
   3   8  11      156.39      151.38      5.15 o 
   4   8  11        1.52        4.86      2.16 o 
   5   8  11      163.13      158.73      8.47 o 
  -5   9  11       97.15       99.88      4.88 o 
  -4   9  11        7.26        5.29      2.44 o 
  -3   9  11       41.26       44.47      3.22 o 
  -2   9  11       34.21       49.75      3.17 o 
  -1   9  11      440.83      446.31      7.70 o 
   0   9  11       30.37       31.63      2.73 o 
   1   9  11      490.74      483.01      9.44 o 
   2   9  11        0.20        6.01      2.14 o 
   3   9  11      373.41      339.34      8.18 o 
   4   9  11      176.56      181.14      6.44 o 
  -4  10  11       29.48       41.30      4.12 o 
  -3  10  11      130.38      153.61      6.44 o 
  -2  10  11      151.57      172.37      7.28 o 
  -1  10  11      104.63      101.13      5.17 o 
   0  10  11       33.57       40.58      3.72 o 
   1  10  11        0.03        0.62      1.98 o 
   2  10  11        4.72        3.15      3.97 o 
   3  10  11       49.79       53.25      3.86 o 
  -2  11  11       22.46       28.63      3.75 o 
  -1  11  11      191.80      192.32     10.71 o 
   0  11  11       14.45       21.71      3.44 o 
   1  11  11       99.21       97.95      5.48 o 
  -8   0  12       54.70       52.94      5.69 o 
  -6   0  12       46.28       36.92      4.28 o 
  -4   0  12     1402.70     1336.01     25.87 o 
  -2   0  12      115.66      158.48      3.62 o 
   0   0  12      526.78      475.61      7.97 o 
   2   0  12     3928.75     4131.26     55.15 o 
   4   0  12     1955.28     1984.51     28.75 o 
   6   0  12       55.97       54.84      4.93 o 
  -8   1  12       91.30       83.18      4.64 o 
  -7   1  12      136.38      124.08      5.74 o 
  -6   1  12       83.15       83.05      5.26 o 
  -5   1  12       56.02       51.34      4.97 o 
  -4   1  12     1450.21     1410.38     19.12 o 
  -3   1  12       16.01       20.22      1.32 o 
  -2   1  12      224.69      257.91      3.66 o 
  -1   1  12       27.06       35.81      1.37 o 
   0   1  12        0.77        2.12      0.95 o 
   1   1  12      170.47      169.28      3.59 o 
   2   1  12        0.45        0.83      0.76 o 
   3   1  12       62.91       72.09      2.39 o 
   4   1  12      260.51      255.94      5.05 o 
   5   1  12      797.32      801.10     11.21 o 
   6   1  12      451.21      479.34      9.49 o 
   7   1  12       31.14       31.44      4.04 o 
  -8   2  12       72.84       78.47      4.65 o 
  -7   2  12       11.82       14.24      3.05 o 
  -6   2  12       10.11        9.84      2.46 o 
  -5   2  12      388.74      359.95      7.51 o 
  -4   2  12      288.96      298.08      7.28 o 
  -3   2  12      919.86      943.81     14.83 o 
  -2   2  12       77.00       72.50      1.85 o 
  -1   2  12       33.26       32.23      1.36 o 
   0   2  12       21.94       36.83      1.57 o 
   1   2  12      301.20      263.49      3.86 o 
   2   2  12      168.05      167.89      3.95 o 
   3   2  12      575.72      575.67     10.10 o 
   4   2  12      669.60      613.94     13.12 o 
   5   2  12       79.75       81.27      3.21 o 
   6   2  12        0.28        0.84      2.47 o 
   7   2  12      228.21      257.68      8.59 o 
  -7   3  12       63.93       68.23      4.17 o 
  -6   3  12       42.29       45.06      4.84 o 
  -5   3  12      739.96      721.69     11.97 o 
  -4   3  12     2100.54     2094.99     23.62 o 
  -3   3  12      181.28      159.33      3.59 o 
  -2   3  12        0.14        1.09      0.88 o 
  -1   3  12       53.35       81.38      2.19 o 
   0   3  12       37.95       41.21      1.53 o 
   1   3  12      205.05      198.38      3.48 o 
   2   3  12     1055.47     1022.64     12.36 o 
   3   3  12      711.23      662.15     14.55 o 
   4   3  12      153.41      156.28      5.56 o 
   5   3  12      139.12      137.62      6.45 o 
   6   3  12       29.13       29.34      3.02 o 
   7   3  12        2.84        2.97      3.00 o 
  -7   4  12       13.05       14.42      3.09 o 
  -6   4  12       69.00       64.31      3.81 o 
  -5   4  12       40.52       41.66      2.41 o 
  -4   4  12       84.99       77.75      3.10 o 
  -3   4  12      663.89      627.86      7.64 o 
  -2   4  12     2603.58     2543.64     24.94 o 
  -1   4  12      333.59      282.60      5.21 o 
   0   4  12      575.59      575.71      9.00 o 
   1   4  12     2959.03     2837.55     27.42 o 
   2   4  12       36.56       31.91      1.77 o 
   3   4  12       15.69        8.72      1.37 o 
   4   4  12      239.43      214.96      5.60 o 
   5   4  12       32.79       36.31      2.93 o 
   6   4  12      183.63      192.29      6.03 o 
  -7   5  12       48.92       55.34      4.78 o 
  -6   5  12      216.69      224.15      6.38 o 
  -5   5  12      373.44      384.52      8.44 o 
  -4   5  12      459.31      429.79      9.25 o 
  -3   5  12     1967.59     1910.05     19.65 o 
  -2   5  12      584.79      588.61      9.59 o 
  -1   5  12        7.05        3.88      1.07 o 
   0   5  12       88.99       90.12      2.36 o 
   1   5  12     1097.04     1074.83     12.97 o 
   2   5  12     1017.11      969.18     14.03 o 
   3   5  12      135.49      128.64      4.35 o 
   4   5  12      202.10      172.77      5.21 o 
   5   5  12       94.86       97.76      4.32 o 
   6   5  12        7.85        4.94      3.11 o 
  -7   6  12        5.41        3.75      3.19 o 
  -6   6  12      153.60      143.76      6.35 o 
  -5   6  12        1.91        0.78      1.59 o 
  -4   6  12        2.94        2.12      1.57 o 
  -3   6  12      185.02      211.80      4.09 o 
  -2   6  12       69.33       70.16      2.95 o 
  -1   6  12       13.55       13.01      1.40 o 
   0   6  12     1901.48     1825.15     18.70 o 
   1   6  12     1060.63     1036.74     14.82 o 
   2   6  12        0.47        1.53      1.64 o 
   3   6  12       25.14       20.94      2.42 o 
   4   6  12        4.32        3.67      1.97 o 
   5   6  12       52.44       39.12      3.28 o 
   6   6  12       67.89       78.19      4.41 o 
  -6   7  12        0.07       -3.76      2.80 o 
  -5   7  12      135.30      134.01      5.02 o 
  -4   7  12       80.55       83.15      3.88 o 
  -3   7  12        1.21        1.69      1.31 o 
  -2   7  12       32.81       33.84      1.93 o 
  -1   7  12      185.60      166.60      3.61 o 
   0   7  12      130.28      115.72      4.33 o 
   1   7  12      101.31       83.91      3.53 o 
   2   7  12      628.89      616.17     10.73 o 
   3   7  12      464.92      432.44      8.78 o 
   4   7  12        7.13        4.92      2.07 o 
   5   7  12       31.23       31.34      3.51 o 
  -5   8  12       17.59       18.78      4.42 o 
  -4   8  12        1.50        2.48      2.08 o 
  -3   8  12      134.46      136.28      4.85 o 
  -2   8  12       98.80      108.76      3.23 o 
  -1   8  12        2.45        1.04      1.58 o 
   0   8  12      117.97      128.92      5.16 o 
   1   8  12      199.24      184.16      5.34 o 
   2   8  12       29.82       25.46      2.65 o 
   3   8  12      716.42      683.12     12.15 o 
   4   8  12       90.91       94.41      4.52 o 
   5   8  12       17.52       20.06      3.13 o 
  -5   9  12      247.03      259.36      7.44 o 
  -4   9  12       93.51      109.40      5.80 o 
  -3   9  12      127.52      134.71      5.08 o 
  -2   9  12        8.77        4.84      2.00 o 
  -1   9  12        1.24        4.82      1.74 o 
   0   9  12      170.49      164.73      5.88 o 
   1   9  12        0.08        0.95      1.81 o 
   2   9  12      473.57      476.45      9.74 o 
   3   9  12      245.47      265.00      7.23 o 
   4   9  12      491.78      487.28     10.53 o 
  -4  10  12      314.09      336.02      9.80 o 
  -3  10  12       39.18       44.50      4.12 o 
  -2  10  12      964.00      996.86     15.87 o 
  -1  10  12       49.18       47.69      3.96 o 
   0  10  12      256.38      259.00      7.76 o 
   1  10  12        0.00        1.86      2.03 o 
   2  10  12      315.81      304.65      7.85 o 
   3  10  12       29.30       30.08      3.41 o 
  -2  11  12      163.05      170.53      6.95 o 
  -1  11  12        1.91        2.14      2.60 o 
   0  11  12       11.07        7.65      3.05 o 
   1  11  12       95.86       91.27      5.52 o 
  -7   0  13       50.67       44.71      9.11 o 
  -5   0  13      229.41      215.13      7.94 o 
  -3   0  13       50.36       46.79      3.64 o 
  -1   0  13       53.99       60.50      2.49 o 
   1   0  13     1295.44     1479.83     21.14 o 
   3   0  13      800.46      799.45     15.59 o 
   5   0  13      684.87      698.78     16.51 o 
   7   0  13       78.74       90.72      6.61 o 
  -8   1  13        4.74        2.72      2.88 o 
  -7   1  13       51.98       53.43      3.79 o 
  -6   1  13       10.21        6.91      2.82 o 
  -5   1  13      252.38      232.92      5.97 o 
  -4   1  13      451.40      406.55      9.15 o 
  -3   1  13      676.25      632.73      8.28 o 
  -2   1  13      305.65      314.39      4.21 o 
  -1   1  13      395.00      382.15      5.30 o 
   0   1  13      129.01      169.39      2.96 o 
   1   1  13     1050.87     1090.01     11.42 o 
   2   1  13      849.83      883.07      9.73 o 
   3   1  13      131.08      144.53      3.15 o 
   4   1  13      146.47      144.95      4.72 o 
   5   1  13       42.53       39.18      2.93 o 
   6   1  13       26.01       27.49      2.95 o 
   7   1  13       60.65       77.75      5.33 o 
  -8   2  13       11.72       10.78      3.13 o 
  -7   2  13      197.91      202.81      8.01 o 
  -6   2  13      152.71      133.37      5.29 o 
  -5   2  13       24.52       28.09      2.66 o 
  -4   2  13      344.62      322.49      5.51 o 
  -3   2  13       37.26       34.53      1.82 o 
  -2   2  13       18.19       22.55      1.52 o 
  -1   2  13     1815.50     1980.22     19.48 o 
   0   2  13     2178.95     2149.17     21.04 o 
   1   2  13     1629.63     1598.25     16.09 o 
   2   2  13        0.12        1.49      1.06 o 
   3   2  13      559.19      514.93      7.56 o 
   4   2  13      694.82      714.83     13.24 o 
   5   2  13      102.21      107.30      3.99 o 
   6   2  13      229.36      222.36     10.07 o 
   7   2  13      173.63      171.69      9.97 o 
  -7   3  13        0.46        2.04      2.46 o 
  -6   3  13      138.09      132.48      5.11 o 
  -5   3  13       21.11       25.79      3.66 o 
  -4   3  13     1757.98     1723.42     19.95 o 
  -3   3  13      190.28      192.09      3.98 o 
  -2   3  13      195.30      188.88      3.28 o 
  -1   3  13       43.81       43.95      1.64 o 
   0   3  13      959.53      968.79     10.46 o 
   1   3  13      270.42      273.17      3.91 o 
   2   3  13      100.89      100.71      2.85 o 
   3   3  13      538.80      525.68      8.11 o 
   4   3  13      492.21      463.86      7.46 o 
   5   3  13        2.78        6.70      3.31 o 
   6   3  13       61.38       54.11      3.58 o 
   7   3  13       99.25      122.35      6.30 o 
  -7   4  13        1.28        1.37      2.39 o 
  -6   4  13      108.91      122.50      4.90 o 
  -5   4  13       79.16       79.39      4.77 o 
  -4   4  13        8.40       13.47      1.75 o 
  -3   4  13       89.27       94.84      3.91 o 
  -2   4  13      182.65      173.58      6.97 o 
  -1   4  13        0.00        1.48      0.95 o 
   0   4  13      864.91      824.70      9.27 o 
   1   4  13      421.54      458.70      6.60 o 
   2   4  13     1047.40     1056.67     17.92 o 
   3   4  13      311.69      284.26      5.23 o 
   4   4  13       52.51       56.92      3.20 o 
   5   4  13      113.70      108.04      4.50 o 
   6   4  13      176.19      201.84      6.37 o 
  -7   5  13      229.63      251.80      8.78 o 
  -6   5  13       11.06        7.07      2.78 o 
  -5   5  13        9.60        7.34      2.27 o 
  -4   5  13      742.59      754.33     13.88 o 
  -3   5  13      411.09      431.96      7.01 o 
  -2   5  13      650.02      618.54      8.09 o 
  -1   5  13       64.12       67.74      2.20 o 
   0   5  13      394.92      401.54      5.54 o 
   1   5  13      689.38      664.42     10.20 o 
   2   5  13       32.99       39.14      2.53 o 
   3   5  13       86.68       82.38      3.70 o 
   4   5  13        0.52        1.10      1.79 o 
   5   5  13        3.34        7.26      2.28 o 
   6   5  13       19.84       17.88      2.88 o 
  -6   6  13      160.13      169.86      7.03 o 
  -5   6  13       14.09       13.86      2.10 o 
  -4   6  13      130.67      133.01      3.96 o 
  -3   6  13      103.07       85.15      3.18 o 
  -2   6  13       41.75       48.02      2.89 o 
  -1   6  13       10.70       14.58      1.75 o 
   0   6  13      163.65      144.71      3.16 o 
   1   6  13      409.11      414.30      7.72 o 
   2   6  13      630.37      590.51     10.13 o 
   3   6  13        4.59        3.95      1.87 o 
   4   6  13      302.73      267.80      6.80 o 
   5   6  13        0.09        1.52      2.09 o 
   6   6  13       36.49       31.46      3.42 o 
  -6   7  13        0.81        0.44      2.85 o 
  -5   7  13      164.76      160.92      5.44 o 
  -4   7  13      139.77      142.55      4.27 o 
  -3   7  13      358.18      354.60      6.54 o 
  -2   7  13      382.98      367.07      5.85 o 
  -1   7  13      553.52      553.52      7.48 o 
   0   7  13      327.43      308.78      8.92 o 
   1   7  13       43.75       34.56      2.56 o 
   2   7  13       32.89       31.26      2.73 o 
   3   7  13       10.42        9.67      2.63 o 
   4   7  13       68.57       61.14      3.76 o 
   5   7  13       36.73       40.44      3.53 o 
  -5   8  13      125.11      139.49      5.38 o 
  -4   8  13       15.27       15.73      2.65 o 
  -3   8  13        0.33       -0.48      1.88 o 
  -2   8  13      217.37      198.82      4.31 o 
  -1   8  13      171.75      162.08      4.26 o 
   0   8  13      177.51      161.66      4.91 o 
   1   8  13      137.35      136.36      4.68 o 
   2   8  13       47.79       46.40      3.93 o 
   3   8  13       11.84       10.39      2.33 o 
   4   8  13      239.37      232.89      7.05 o 
  -4   9  13       84.46       90.92      5.07 o 
  -3   9  13      340.15      354.00      8.08 o 
  -2   9  13      224.99      257.37      6.43 o 
  -1   9  13      394.09      415.95      8.48 o 
   0   9  13        0.50       -0.23      1.86 o 
   1   9  13        3.48        4.90      1.98 o 
   2   9  13       27.00       22.95      2.84 o 
   3   9  13        4.65        7.85      2.47 o 
   4   9  13        1.97        2.71      2.39 o 
  -3  10  13        0.76        3.87      2.78 o 
  -2  10  13        0.88        3.30      2.47 o 
  -1  10  13      235.02      236.95      7.71 o 
   0  10  13        1.77        2.10      2.03 o 
   1  10  13      206.23      207.63      6.30 o 
   2  10  13      214.08      211.21      6.56 o 
  -1  11  13      298.87      298.93     16.34 o 
   0  11  13        0.05        2.47      2.74 o 
  -8   0  14        0.04        1.40      3.80 o 
  -6   0  14       49.40       44.41      8.59 o 
  -4   0  14     2315.65     2291.96     41.37 o 
  -2   0  14      471.99      493.58     13.60 o 
   0   0  14      525.54      512.69      8.73 o 
   2   0  14      537.63      571.69      9.78 o 
   4   0  14      552.83      550.60     13.43 o 
   6   0  14      346.29      354.56     11.48 o 
  -8   1  14       23.57       26.46      4.27 o 
  -7   1  14      244.21      255.33      7.19 o 
  -6   1  14      102.49      109.50      4.65 o 
  -5   1  14       68.00       70.84      3.64 o 
  -4   1  14      230.92      223.43      6.94 o 
  -3   1  14       12.11       11.06      1.27 o 
  -2   1  14        0.54        2.02      1.02 o 
  -1   1  14        0.47        0.02      0.75 o 
   0   1  14      805.30      786.87      8.73 o 
   1   1  14      484.42      464.93      5.84 o 
   2   1  14     1260.94     1295.45     13.55 o 
   3   1  14       61.70       61.35      2.41 o 
   4   1  14      282.07      274.64      6.08 o 
   5   1  14      184.82      190.61      8.04 o 
   6   1  14      359.19      359.43      8.27 o 
   7   1  14        6.67        5.18      3.21 o 
  -7   2  14       15.93       19.11      4.77 o 
  -6   2  14       36.01       35.66      5.07 o 
  -5   2  14       63.67       61.24      3.45 o 
  -4   2  14        2.73        2.59      1.76 o 
  -3   2  14     1776.58     1682.84     19.14 o 
  -2   2  14      129.31      121.15      2.47 o 
  -1   2  14        0.55        0.86      1.00 o 
   0   2  14      219.94      245.76      3.79 o 
   1   2  14       44.53       48.18      1.64 o 
   2   2  14      164.06      144.87      4.77 o 
   3   2  14      204.07      218.81      6.25 o 
   4   2  14      128.85      121.36      3.61 o 
   5   2  14       94.89      112.11      3.83 o 
   6   2  14      191.85      197.40      8.55 o 
   7   2  14      330.93      351.40     13.43 o 
  -7   3  14      155.43      169.77      6.03 o 
  -6   3  14      216.63      198.82      6.09 o 
  -5   3  14      376.66      391.80      8.32 o 
  -4   3  14      231.92      218.06      4.77 o 
  -3   3  14       54.20       49.35      3.01 o 
  -2   3  14     1534.43     1547.90     17.10 o 
  -1   3  14     2108.89     2115.45     20.97 o 
   0   3  14      431.80      452.43      5.80 o 
   1   3  14     1234.71     1152.89     13.25 o 
   2   3  14      491.12      467.41      7.59 o 
   3   3  14      432.72      430.35      6.83 o 
   4   3  14      300.71      323.61      6.02 o 
   5   3  14       69.20       61.77      4.84 o 
   6   3  14        4.98        9.71      3.00 o 
  -7   4  14      489.41      486.47     10.48 o 
  -6   4  14      113.91      113.66      5.17 o 
  -5   4  14      550.71      511.11      9.79 o 
  -4   4  14      835.11      854.37     11.46 o 
  -3   4  14      413.48      368.62      6.21 o 
  -2   4  14       37.89       46.78      1.85 o 
  -1   4  14       43.77       39.00      1.72 o 
   0   4  14     1776.23     1760.56     17.89 o 
   1   4  14      221.25      223.99      4.31 o 
   2   4  14      486.77      480.70     10.34 o 
   3   4  14       89.20       65.32      3.23 o 
   4   4  14        0.00       -1.05      1.77 o 
   5   4  14      225.37      215.51      6.20 o 
   6   4  14       14.40       14.70      2.80 o 
  -7   5  14      403.21      426.11     11.63 o 
  -6   5  14      343.76      353.05      8.33 o 
  -5   5  14      199.97      193.09      6.86 o 
  -4   5  14        8.84       12.67      1.88 o 
  -3   5  14      504.10      517.09      7.94 o 
  -2   5  14        3.50        3.68      1.18 o 
  -1   5  14        4.76        5.79      1.23 o 
   0   5  14        8.85       11.90      1.28 o 
   1   5  14      240.62      233.55      4.50 o 
   2   5  14       56.22       53.35      2.92 o 
   3   5  14      127.18      118.10      4.26 o 
   4   5  14       33.09       27.41      2.73 o 
   5   5  14      230.33      234.06      6.56 o 
   6   5  14       31.66       33.08      3.46 o 
  -6   6  14      390.11      391.63     13.05 o 
  -5   6  14      178.02      189.63      5.80 o 
  -4   6  14       66.44       68.60      3.05 o 
  -3   6  14        5.01        2.58      1.56 o 
  -2   6  14        4.30        5.95      1.36 o 
  -1   6  14      140.72      142.67      3.27 o 
   0   6  14        8.24        9.62      1.67 o 
   1   6  14      347.73      286.03      6.30 o 
   2   6  14      868.91      777.13     12.38 o 
   3   6  14       70.33       74.72      3.63 o 
   4   6  14        9.37       11.11      2.31 o 
   5   6  14       28.52       32.46      3.30 o 
  -6   7  14        3.83       11.06      3.52 o 
  -5   7  14       52.60       46.98      4.26 o 
  -4   7  14        9.26       10.82      2.02 o 
  -3   7  14       38.00       46.66      3.19 o 
  -2   7  14        0.05        2.35      1.37 o 
  -1   7  14      155.74      165.07      4.08 o 
   0   7  14        4.11        8.04      1.91 o 
   1   7  14      610.66      576.16     10.09 o 
   2   7  14       18.31       24.02      2.56 o 
   3   7  14       16.62       16.44      2.65 o 
   4   7  14       11.48       12.51      2.78 o 
   5   7  14       30.66       42.62      3.66 o 
  -5   8  14       54.38       51.31      4.62 o 
  -4   8  14       68.16       72.42      3.91 o 
  -3   8  14       41.09       43.41      3.13 o 
  -2   8  14      109.53      124.90      3.53 o 
  -1   8  14      102.13       90.96      3.32 o 
   0   8  14       18.41       20.73      2.36 o 
   1   8  14      159.57      153.54      5.05 o 
   2   8  14      360.81      346.69      7.92 o 
   3   8  14        2.78       -0.57      1.92 o 
   4   8  14      229.44      224.64      6.82 o 
  -4   9  14        3.04        1.79      2.31 o 
  -3   9  14       27.40       30.03      3.50 o 
  -2   9  14      397.15      397.23      8.35 o 
  -1   9  14       21.39       23.08      3.84 o 
   0   9  14      280.31      271.76      7.65 o 
   1   9  14       22.70       18.69      2.65 o 
   2   9  14      417.46      404.55      9.01 o 
   3   9  14       68.50       69.41      4.19 o 
  -3  10  14      108.41      109.95      5.63 o 
  -2  10  14      853.73      892.85     21.57 o 
  -1  10  14        4.27        3.43      2.52 o 
   0  10  14      100.52      111.56      4.75 o 
   1  10  14        0.53        0.25      2.11 o 
   2  10  14       59.39       60.23      4.92 o 
  -7   0  15      535.14      579.11     16.25 o 
  -5   0  15       96.93       92.77      5.78 o 
  -3   0  15     1195.58     1175.35     23.25 o 
  -1   0  15       11.17        6.80      1.54 o 
   1   0  15     2937.24     3046.84     41.53 o 
   3   0  15      658.93      686.42     11.88 o 
   5   0  15      319.76      304.19     10.15 o 
   7   0  15       53.87       53.92      5.83 o 
  -7   1  15       54.66       57.94      4.19 o 
  -6   1  15      278.41      265.77      6.99 o 
  -5   1  15      275.95      275.35      6.70 o 
  -4   1  15      297.71      276.36      6.43 o 
  -3   1  15      325.60      305.13      4.98 o 
  -2   1  15      115.33      108.16      2.32 o 
  -1   1  15      131.24      137.43      2.71 o 
   0   1  15       83.65       78.53      2.09 o 
   1   1  15      779.40      796.24      8.99 o 
   2   1  15      175.82      203.19      3.51 o 
   3   1  15        1.51        1.13      1.20 o 
   4   1  15      141.01      144.33      3.94 o 
   5   1  15       32.45       44.80      3.09 o 
   6   1  15      238.18      242.81      6.72 o 
  -7   2  15       19.34       20.21      3.01 o 
  -6   2  15        3.05        0.56      2.13 o 
  -5   2  15        2.15        5.18      2.20 o 
  -4   2  15       62.42       73.60      3.42 o 
  -3   2  15      322.87      301.72      6.08 o 
  -2   2  15      581.59      606.36      7.23 o 
  -1   2  15       42.97       48.59      2.11 o 
   0   2  15      485.54      474.52      6.04 o 
   1   2  15      504.61      472.27      8.96 o 
   2   2  15      497.94      487.39      7.17 o 
   3   2  15      287.16      272.47      5.14 o 
   4   2  15        5.75        0.58      1.45 o 
   5   2  15        2.61       -1.19      1.87 o 
   6   2  15       53.70       63.67      4.71 o 
  -7   3  15      204.50      198.70      9.42 o 
  -6   3  15       19.61       23.20      3.00 o 
  -5   3  15     1985.38     1866.86     25.39 o 
  -4   3  15     1377.90     1266.48     18.02 o 
  -3   3  15        0.08        0.91      1.24 o 
  -2   3  15       42.54       48.83      1.87 o 
  -1   3  15      123.87      112.72      3.33 o 
   0   3  15      291.31      306.93      5.02 o 
   1   3  15       23.99       24.81      1.30 o 
   2   3  15      292.56      281.25      5.99 o 
   3   3  15       67.92       63.72      2.65 o 
   4   3  15       93.19       90.06      3.33 o 
   5   3  15       46.91       56.49      3.41 o 
   6   3  15      559.00      561.52     13.90 o 
  -7   4  15        0.01        1.02      2.52 o 
  -6   4  15       58.68       69.30      3.99 o 
  -5   4  15      123.08       99.77      6.82 o 
  -4   4  15      299.58      293.89      8.68 o 
  -3   4  15       74.24       80.74      2.90 o 
  -2   4  15       15.67       15.25      1.62 o 
  -1   4  15      681.97      659.82      8.03 o 
   0   4  15     2573.06     2515.08     24.80 o 
   1   4  15     1055.59      979.53     12.21 o 
   2   4  15     1257.27     1225.96     14.87 o 
   3   4  15       12.98       13.44      2.05 o 
   4   4  15       11.75        6.24      2.05 o 
   5   4  15      123.60      122.98      7.32 o 
   6   4  15       15.21       15.12      3.39 o 
  -7   5  15        0.22       -2.45      2.71 o 
  -6   5  15      412.65      420.93      9.49 o 
  -5   5  15      125.26      141.72      5.15 o 
  -4   5  15      374.71      371.38      6.70 o 
  -3   5  15      519.47      477.44      7.59 o 
  -2   5  15       23.34       18.82      1.55 o 
  -1   5  15       23.15       28.91      1.70 o 
   0   5  15      283.61      264.34      4.34 o 
   1   5  15      361.65      334.06      5.67 o 
   2   5  15      296.86      266.47      6.14 o 
   3   5  15       39.65       43.34      2.93 o 
   4   5  15       39.85       45.23      3.36 o 
   5   5  15       40.31       39.42      3.60 o 
   6   5  15      125.82      123.35      5.30 o 
  -6   6  15       17.68       24.60      4.54 o 
  -5   6  15      134.23      140.49      5.13 o 
  -4   6  15       55.10       56.67      3.25 o 
  -3   6  15        7.30       10.87      1.80 o 
  -2   6  15        9.85        3.67      1.30 o 
  -1   6  15       32.30       31.42      1.86 o 
   0   6  15      299.80      284.63      5.27 o 
   1   6  15      561.32      491.87     11.59 o 
   2   6  15        1.34        3.34      1.77 o 
   3   6  15       28.84       24.83      4.50 o 
   4   6  15      296.05      282.40      7.16 o 
   5   6  15        4.54        6.98      2.55 o 
  -6   7  15       23.52       19.26      3.89 o 
  -5   7  15       18.04       16.07      3.24 o 
  -4   7  15       12.83       19.14      2.22 o 
  -3   7  15        0.15        1.67      1.64 o 
  -2   7  15       28.26       21.35      1.81 o 
  -1   7  15        1.38        1.77      1.35 o 
   0   7  15        1.93        3.31      1.73 o 
   1   7  15      302.89      277.40      6.53 o 
   2   7  15      519.96      506.30      9.64 o 
   3   7  15        0.02        0.38      1.87 o 
   4   7  15       46.04       51.52      3.69 o 
   5   7  15      381.33      373.34      9.01 o 
  -5   8  15       28.93       44.08      4.46 o 
  -4   8  15       23.85       27.23      3.01 o 
  -3   8  15      117.27      133.30      4.23 o 
  -2   8  15      146.63      147.72      3.85 o 
  -1   8  15      380.24      385.70      8.31 o 
   0   8  15       38.02       38.97      2.92 o 
   1   8  15      167.19      173.60      5.36 o 
   2   8  15      449.74      419.33      8.87 o 
   3   8  15      109.85      113.91      4.83 o 
   4   8  15       61.46       62.71      7.51 o 
  -4   9  15       57.73       65.71      4.09 o 
  -3   9  15      133.69      128.44      5.84 o 
  -2   9  15       16.35       16.65      3.83 o 
  -1   9  15       31.89       34.82      2.96 o 
   0   9  15      117.34      109.70      4.57 o 
   1   9  15        0.51       -0.58      2.10 o 
   2   9  15       21.83       21.43      2.90 o 
   3   9  15      359.33      360.67     16.62 o 
  -3  10  15      206.98      217.80      7.81 o 
  -2  10  15       13.80       14.46      3.96 o 
  -1  10  15      422.54      450.74     14.24 o 
   0  10  15       82.74       87.36      4.31 o 
   1  10  15      403.15      384.54      8.84 o 
   2  10  15        8.69        9.41      4.54 o 
  -6   0  16       81.38       85.84      6.07 o 
  -4   0  16      461.77      393.20     11.21 o 
  -2   0  16        3.14        3.30      1.26 o 
   0   0  16      189.89      158.91      4.95 o 
   2   0  16       40.08       49.10      2.64 o 
   4   0  16        0.10        1.32      2.41 o 
   6   0  16      484.04      464.75     13.87 o 
  -7   1  16       96.71      105.88      5.01 o 
  -6   1  16       52.55       59.19      3.93 o 
  -5   1  16       58.77       51.95      3.33 o 
  -4   1  16     1059.43      994.08     14.92 o 
  -3   1  16      610.87      542.32      9.28 o 
  -2   1  16       62.16       59.67      2.13 o 
  -1   1  16      104.13       81.35      2.24 o 
   0   1  16      192.57      203.31      3.78 o 
   1   1  16        0.04        2.60      0.95 o 
   2   1  16        1.48        2.88      0.95 o 
   3   1  16        2.46        3.93      1.31 o 
   4   1  16       44.58       51.76      5.91 o 
   5   1  16      124.21      117.25      4.54 o 
   6   1  16       10.12       12.42      3.32 o 
  -7   2  16       33.82       36.15      3.63 o 
  -6   2  16      179.18      174.60      5.78 o 
  -5   2  16      237.31      217.28      6.07 o 
  -4   2  16      188.88      186.53      5.28 o 
  -3   2  16      226.03      220.56      4.35 o 
  -2   2  16      268.90      302.47      4.46 o 
  -1   2  16     1073.80     1081.18     11.69 o 
   0   2  16      272.00      259.26      4.06 o 
   1   2  16     1077.32     1051.54     11.47 o 
   2   2  16      923.43      898.80     11.50 o 
   3   2  16      122.53      131.18      4.03 o 
   4   2  16      634.16      640.96      9.52 o 
   5   2  16      171.75      171.62     11.48 o 
   6   2  16      240.43      248.04     10.34 o 
  -7   3  16       31.05       19.42      3.23 o 
  -6   3  16       47.99       48.76      3.62 o 
  -5   3  16     1017.79     1000.05     19.22 o 
  -4   3  16      260.39      257.13      6.34 o 
  -3   3  16     2219.85     2143.06     24.14 o 
  -2   3  16      542.24      548.16      6.94 o 
  -1   3  16      485.71      496.96      6.43 o 
   0   3  16      800.76      784.18      9.09 o 
   1   3  16      116.35      105.60      2.62 o 
   2   3  16       20.80       20.85      2.25 o 
   3   3  16       68.56       71.20      2.83 o 
   4   3  16        3.04        2.03      2.29 o 
   5   3  16      182.50      184.43      5.69 o 
   6   3  16      220.91      237.31      8.22 o 
  -7   4  16      244.78      281.38      7.96 o 
  -6   4  16       86.09       88.09      4.44 o 
  -5   4  16        1.07        1.27      2.19 o 
  -4   4  16      227.21      203.98      5.64 o 
  -3   4  16       65.09       58.23      3.44 o 
  -2   4  16      503.45      476.17      6.43 o 
  -1   4  16     1097.55     1095.38     13.18 o 
   0   4  16      106.97      101.32      2.65 o 
   1   4  16     1826.59     1774.32     22.47 o 
   2   4  16      575.23      551.84      8.16 o 
   3   4  16      381.41      365.08     10.03 o 
   4   4  16      136.74      122.94      4.59 o 
   5   4  16      107.69      108.72      5.19 o 
   6   4  16       17.22       16.44      3.55 o 
  -6   5  16       42.05       36.26      3.45 o 
  -5   5  16      465.10      444.04      9.26 o 
  -4   5  16      307.83      297.90      5.95 o 
  -3   5  16       49.23       45.04      2.46 o 
  -2   5  16      447.72      431.39      6.24 o 
  -1   5  16      326.48      309.65      4.99 o 
   0   5  16       50.40       45.70      2.05 o 
   1   5  16      161.94      138.70      3.63 o 
   2   5  16       18.55       19.66      2.27 o 
   3   5  16        0.04        1.51      1.75 o 
   4   5  16       70.11       73.34      3.84 o 
   5   5  16      237.62      227.36      6.86 o 
  -6   6  16       18.56       15.43      3.59 o 
  -5   6  16      306.60      317.27      9.34 o 
  -4   6  16      100.23      104.51      3.71 o 
  -3   6  16      101.86      113.37      3.76 o 
  -2   6  16      490.51      455.79      6.65 o 
  -1   6  16       54.45       65.41      2.40 o 
   0   6  16       22.71       32.24      2.09 o 
   1   6  16      167.17      144.46      4.51 o 
   2   6  16       61.09       53.10      3.58 o 
   3   6  16      526.64      519.24      9.94 o 
   4   6  16        6.02        3.70      2.13 o 
   5   6  16      189.83      163.79      5.91 o 
  -5   7  16      119.29      128.96      6.24 o 
  -4   7  16      404.61      395.20      7.46 o 
  -3   7  16      447.23      449.60      7.82 o 
  -2   7  16      220.99      217.60      5.70 o 
  -1   7  16      974.70      935.06     11.25 o 
   0   7  16      124.13      114.74      4.24 o 
   1   7  16        3.47        1.40      1.73 o 
   2   7  16      325.74      314.74      7.36 o 
   3   7  16        0.06       -0.01      1.86 o 
   4   7  16      141.82      131.40      5.18 o 
  -5   8  16      493.28      519.78     12.85 o 
  -4   8  16      122.05      125.98      5.64 o 
  -3   8  16        5.69        5.15      1.88 o 
  -2   8  16        9.78       11.51      2.18 o 
  -1   8  16       12.46       17.37      2.71 o 
   0   8  16      400.17      361.51      7.71 o 
   1   8  16       38.60       46.37      3.23 o 
   2   8  16       30.93       36.41      3.12 o 
   3   8  16       31.30       26.75      3.06 o 
   4   8  16      520.19      514.10     10.89 o 
  -4   9  16      239.24      255.18      7.21 o 
  -3   9  16       22.34       21.43      3.26 o 
  -2   9  16      834.19      830.06     15.91 o 
  -1   9  16        4.79        7.65      2.12 o 
   0   9  16      131.11      144.66      5.16 o 
   1   9  16       17.43       17.21      2.66 o 
   2   9  16      125.85      107.37      6.29 o 
   3   9  16      412.31      397.51     10.45 o 
  -2  10  16        1.53       -1.22      5.42 o 
  -1  10  16       38.11       38.60      3.91 o 
   0  10  16      302.06      321.69      7.97 o 
   1  10  16      107.23      102.20      4.81 o 
  -7   0  17       48.59       32.37      5.03 o 
  -5   0  17       30.73       35.02      5.02 o 
  -3   0  17      977.71      886.23     18.86 o 
  -1   0  17       61.95       66.91      2.91 o 
   1   0  17       22.41       19.09      2.44 o 
   3   0  17        6.60        8.36      3.04 o 
   5   0  17        0.20        1.04      2.85 o 
  -7   1  17      229.91      226.80      6.99 o 
  -6   1  17       23.61       15.46      2.82 o 
  -5   1  17       57.54       59.53      3.59 o 
  -4   1  17      285.89      239.35      8.01 o 
  -3   1  17        0.06        2.67      1.72 o 
  -2   1  17       60.07       57.30      2.07 o 
  -1   1  17       20.05       20.39      1.39 o 
   0   1  17       89.43       90.56      2.41 o 
   1   1  17     1420.09     1406.49     14.80 o 
   2   1  17      191.93      194.85      3.61 o 
   3   1  17        0.99        2.60      1.34 o 
   4   1  17      566.32      565.51     10.12 o 
   5   1  17      110.79      123.11      5.83 o 
   6   1  17       60.03       53.94      4.63 o 
  -7   2  17        9.27       10.99      2.94 o 
  -6   2  17      132.16      144.07      5.51 o 
  -5   2  17      202.70      174.20      5.51 o 
  -4   2  17     1085.55     1000.22     15.19 o 
  -3   2  17      171.08      166.41      4.81 o 
  -2   2  17      486.31      481.60      6.26 o 
  -1   2  17      680.90      657.44      7.90 o 
   0   2  17       41.41       43.20      1.77 o 
   1   2  17       38.51       39.43      2.70 o 
   2   2  17       20.34       18.86      1.70 o 
   3   2  17      211.69      196.16      4.46 o 
   4   2  17       32.38       39.85      2.49 o 
   5   2  17      619.14      647.76     13.82 o 
   6   2  17      349.20      344.93     10.01 o 
  -7   3  17       73.37       74.20      4.64 o 
  -6   3  17       27.40       24.99      4.32 o 
  -5   3  17        5.28        5.80      2.55 o 
  -4   3  17      133.69      130.44      4.69 o 
  -3   3  17       75.11       78.35      4.24 o 
  -2   3  17     1279.05     1302.58     13.94 o 
  -1   3  17      301.17      314.61      4.84 o 
   0   3  17     1154.51     1117.81     12.24 o 
   1   3  17      150.86      123.35      3.43 o 
   2   3  17     1569.93     1455.21     17.26 o 
   3   3  17      524.52      534.61      8.28 o 
   4   3  17      542.25      509.74     10.54 o 
   5   3  17       45.25       58.56      4.42 o 
   6   3  17      260.74      275.55      9.03 o 
  -7   4  17       20.63       25.10      3.51 o 
  -6   4  17      277.90      275.37      7.41 o 
  -5   4  17      133.23      127.37      6.79 o 
  -4   4  17       12.55       12.63      2.45 o 
  -3   4  17      123.53      105.62      3.39 o 
  -2   4  17      562.88      555.38      8.89 o 
  -1   4  17     2451.57     2437.55     24.38 o 
   0   4  17       21.83       16.53      1.40 o 
   1   4  17       30.90       38.11      4.16 o 
   2   4  17        2.78        0.58      1.51 o 
   3   4  17      136.85      127.70      8.88 o 
   4   4  17      318.99      263.91     14.60 o 
   5   4  17       18.01       16.47      2.63 o 
   6   4  17      102.36       96.28      5.84 o 
  -6   5  17      254.18      273.35      7.55 o 
  -5   5  17      348.67      358.23     12.02 o 
  -4   5  17      100.12       92.25      4.16 o 
  -3   5  17        7.54        5.31      1.68 o 
  -2   5  17       23.95       20.45      3.21 o 
  -1   5  17       17.00       12.42      1.45 o 
   0   5  17       79.25       74.43      2.75 o 
   1   5  17      162.81      170.28      4.45 o 
   2   5  17       57.02       56.64      3.13 o 
   3   5  17        0.07       -0.71      1.70 o 
   4   5  17       66.31       72.63      4.80 o 
   5   5  17      109.56      129.82      5.19 o 
  -6   6  17      235.67      234.89     12.94 o 
  -5   6  17        5.01        1.88      2.24 o 
  -4   6  17      283.03      281.56      6.04 o 
  -3   6  17       74.38       71.32      3.58 o 
  -2   6  17      161.96      162.70      4.24 o 
  -1   6  17       20.80       24.10      1.77 o 
   0   6  17      233.87      218.65      4.75 o 
   1   6  17       21.04       20.43      2.40 o 
   2   6  17        9.64       10.13      2.17 o 
   3   6  17       35.07       39.54      3.09 o 
   4   6  17      127.38      128.74      5.02 o 
   5   6  17       13.81        9.55      2.60 o 
  -5   7  17        8.63       13.65      3.34 o 
  -4   7  17      325.07      326.80      6.76 o 
  -3   7  17       23.07       21.20      2.27 o 
  -2   7  17      125.29      119.08      3.90 o 
  -1   7  17       40.90       44.04      3.36 o 
   0   7  17      267.27      260.03      6.33 o 
   1   7  17       60.63       61.67      3.52 o 
   2   7  17       16.85       17.62      2.47 o 
   3   7  17      441.47      449.77      9.47 o 
   4   7  17       37.74       31.73      3.33 o 
  -5   8  17      391.18      410.28     11.23 o 
  -4   8  17       31.07       29.03      3.14 o 
  -3   8  17       74.50       81.72      3.51 o 
  -2   8  17       75.06       85.75      4.61 o 
  -1   8  17        6.05        8.38      2.16 o 
   0   8  17        2.60        7.40      2.06 o 
   1   8  17       10.17       10.38      2.34 o 
   2   8  17       73.46       78.45      5.19 o 
   3   8  17      216.12      241.95      7.00 o 
  -3   9  17        0.50        4.38      2.58 o 
  -2   9  17       46.73       55.74      4.05 o 
  -1   9  17     1035.55     1066.59     16.51 o 
   0   9  17       17.78       12.27      2.46 o 
   1   9  17        3.26        2.83      2.20 o 
   2   9  17       57.39       58.11      5.53 o 
  -2  10  17       46.76       58.43      5.88 o 
  -1  10  17      323.67      314.56     11.58 o 
   0  10  17      238.41      235.98      6.82 o 
  -6   0  18        4.53        4.02      3.42 o 
  -4   0  18      401.92      342.66     12.15 o 
  -2   0  18      744.82      726.71     12.00 o 
   0   0  18      520.45      552.83      9.94 o 
   2   0  18       42.33       41.85      3.45 o 
   4   0  18      612.04      642.25     15.85 o 
   6   0  18      240.44      232.91      9.93 o 
  -7   1  18       28.35       29.62      5.08 o 
  -6   1  18      206.79      202.81      6.37 o 
  -5   1  18        5.00        6.83      2.28 o 
  -4   1  18      195.74      189.61      5.47 o 
  -3   1  18      259.27      263.97      6.20 o 
  -2   1  18       13.88       15.52      1.75 o 
  -1   1  18      216.83      205.84      3.69 o 
   0   1  18      141.34      127.35      2.93 o 
   1   1  18      688.99      723.78      8.69 o 
   2   1  18      226.24      210.06      4.42 o 
   3   1  18      154.39      152.26      3.99 o 
   4   1  18       11.41       12.73      2.27 o 
   5   1  18      619.43      634.32     13.84 o 
   6   1  18      550.59      541.28     13.00 o 
  -7   2  18      122.13      120.68      6.71 o 
  -6   2  18       34.57       29.32      3.26 o 
  -5   2  18       32.00       29.79      3.03 o 
  -4   2  18       62.34       62.12      6.41 o 
  -3   2  18      530.75      493.55      8.98 o 
  -2   2  18        8.49        8.39      1.47 o 
  -1   2  18       60.15       58.88      2.14 o 
   0   2  18     1655.59     1612.65     16.78 o 
   1   2  18      868.16      869.46     10.04 o 
   2   2  18      113.38      110.47      3.34 o 
   3   2  18      222.80      223.62      4.93 o 
   4   2  18      100.97      100.63      7.14 o 
   5   2  18       23.74       19.71      4.21 o 
   6   2  18        0.01       -1.52      2.76 o 
  -7   3  18      198.66      221.84      7.22 o 
  -6   3  18      533.17      514.85     10.60 o 
  -5   3  18      414.46      391.94      8.85 o 
  -4   3  18      364.84      355.89      8.35 o 
  -3   3  18      596.26      536.82      9.54 o 
  -2   3  18      178.07      169.60      4.03 o 
  -1   3  18       95.36       79.22      2.44 o 
   0   3  18        1.15        4.32      1.16 o 
   1   3  18      137.15      139.71      3.81 o 
   2   3  18      291.11      263.50      5.20 o 
   3   3  18        9.67       10.38      1.74 o 
   4   3  18      155.15      160.56      5.24 o 
   5   3  18      208.26      218.49      7.66 o 
   6   3  18        5.70       10.17      4.83 o 
  -6   4  18       13.60       21.35      3.00 o 
  -5   4  18       40.41       48.00      3.47 o 
  -4   4  18        0.16        1.04      2.00 o 
  -3   4  18      286.57      284.25      5.60 o 
  -2   4  18      344.87      342.49      6.10 o 
  -1   4  18      661.11      659.61      8.33 o 
   0   4  18     1080.83     1063.65     11.96 o 
   1   4  18     2375.91     2216.24     27.72 o 
   2   4  18       18.20       26.34      1.97 o 
   3   4  18        0.02       -0.16      1.74 o 
   4   4  18        9.85       11.17      2.39 o 
   5   4  18       43.00       42.37      3.53 o 
  -6   5  18      177.64      177.06      6.94 o 
  -5   5  18      159.53      160.22      5.67 o 
  -4   5  18       67.55       68.65      4.54 o 
  -3   5  18       37.35       39.55      2.43 o 
  -2   5  18      133.68      139.51      3.86 o 
  -1   5  18       11.86       12.30      1.51 o 
   0   5  18      167.84      144.06      3.80 o 
   1   5  18       49.86       38.08      2.20 o 
   2   5  18        1.56        1.38      1.80 o 
   3   5  18      152.34      154.76      5.05 o 
   4   5  18        2.73        5.32      2.30 o 
   5   5  18      187.22      199.27      6.43 o 
  -6   6  18       41.74       40.37      4.45 o 
  -5   6  18       20.34       14.61      2.79 o 
  -4   6  18       58.68       52.39      3.51 o 
  -3   6  18       51.22       48.66      3.03 o 
  -2   6  18       10.09       10.47      1.87 o 
  -1   6  18      490.54      508.38      8.04 o 
   0   6  18       26.55       20.95      2.26 o 
   1   6  18       50.69       57.05      3.25 o 
   2   6  18       57.99       60.54      3.43 o 
   3   6  18       55.47       59.89      3.66 o 
   4   6  18       67.34       62.96      4.24 o 
  -5   7  18      129.61      133.06      6.51 o 
  -4   7  18        0.06       -0.98      2.13 o 
  -3   7  18      243.46      248.71      5.71 o 
  -2   7  18       58.91       66.67      3.16 o 
  -1   7  18       21.76       20.75      3.43 o 
   0   7  18        0.34        1.65      1.81 o 
   1   7  18       10.15       14.69      2.94 o 
   2   7  18       42.83       40.13      3.17 o 
   3   7  18       91.40       87.74      4.36 o 
   4   7  18      180.71      183.54      6.27 o 
  -4   8  18      102.74      103.60      5.74 o 
  -3   8  18      126.11      129.28      4.40 o 
  -2   8  18      139.31      162.49      6.03 o 
  -1   8  18      166.91      170.03      5.32 o 
   0   8  18       90.35       90.09      4.07 o 
   1   8  18        0.09        2.50      2.01 o 
   2   8  18      431.81      419.54      9.20 o 
   3   8  18       35.96       33.45      3.32 o 
  -3   9  18       14.80       21.75      4.28 o 
  -2   9  18        1.69        3.38      2.49 o 
  -1   9  18       33.15       47.99      4.08 o 
   0   9  18        6.76        6.04      2.34 o 
   1   9  18       21.79       26.21      3.58 o 
   2   9  18       10.81       16.72      2.89 o 
  -7   0  19       17.05       23.14      4.95 o 
  -5   0  19       71.67       59.65      5.22 o 
  -3   0  19        4.10        1.32      3.57 o 
  -1   0  19      135.31      134.29      4.34 o 
   1   0  19      764.56      745.62     12.74 o 
   3   0  19       19.71       14.24      3.08 o 
   5   0  19      462.79      462.21     15.98 o 
  -7   1  19       36.06       28.90      3.63 o 
  -6   1  19      197.88      202.29     10.55 o 
  -5   1  19      757.76      679.25     12.15 o 
  -4   1  19       30.01       17.68      2.51 o 
  -3   1  19      178.05      158.68      4.81 o 
  -2   1  19      188.19      186.55      4.07 o 
  -1   1  19       97.97       90.88      2.58 o 
   0   1  19       14.14       14.27      1.39 o 
   1   1  19       46.78       52.35      2.38 o 
   2   1  19        0.40        0.24      1.28 o 
   3   1  19      279.61      300.85      6.78 o 
   4   1  19       44.80       49.69      5.26 o 
   5   1  19       41.04       44.53      3.47 o 
   6   1  19       30.76       30.48      4.14 o 
  -7   2  19      378.59      409.63      9.83 o 
  -6   2  19       43.08       35.27      3.47 o 
  -5   2  19       12.58       15.53      2.76 o 
  -4   2  19       63.22       59.63      3.50 o 
  -3   2  19       36.96       34.12      2.71 o 
  -2   2  19       13.60       13.36      1.63 o 
  -1   2  19       49.37       50.62      1.96 o 
   0   2  19      388.40      394.34      5.70 o 
   1   2  19     1314.25     1314.91     15.85 o 
   2   2  19      143.92      132.50      4.03 o 
   3   2  19        0.73        0.92      1.68 o 
   4   2  19      290.24      280.38      6.87 o 
   5   2  19      154.42      175.03      6.99 o 
   6   2  19       54.38       54.82      4.89 o 
  -7   3  19      105.41      105.12      5.41 o 
  -6   3  19       93.53      102.42      4.92 o 
  -5   3  19      635.18      639.64     11.71 o 
  -4   3  19      830.76      817.03     28.48 o 
  -3   3  19        0.03       -0.12      2.14 o 
  -2   3  19      429.50      424.68      6.90 o 
  -1   3  19      166.80      156.26      3.56 o 
   0   3  19     1341.50     1294.79     14.05 o 
   1   3  19       46.84       50.03      2.39 o 
   2   3  19        8.30        8.36      1.68 o 
   3   3  19       41.83       35.77      2.68 o 
   4   3  19      136.34      134.59      7.59 o 
   5   3  19       81.99       87.56      5.31 o 
  -6   4  19      532.18      550.61     13.18 o 
  -5   4  19       71.74       72.86      4.07 o 
  -4   4  19       38.73       35.62      3.08 o 
  -3   4  19       17.86       19.86      2.45 o 
  -2   4  19      577.54      539.68      8.28 o 
  -1   4  19       89.36       89.86      2.76 o 
   0   4  19      542.48      519.39      7.87 o 
   1   4  19       34.61       35.70      3.08 o 
   2   4  19      569.70      567.97      8.68 o 
   3   4  19      539.00      517.83      9.70 o 
   4   4  19      327.41      322.52      7.57 o 
   5   4  19       38.87       41.36      4.27 o 
  -6   5  19        8.28        7.00      2.82 o 
  -5   5  19        3.83        4.91      2.43 o 
  -4   5  19      299.61      299.19     10.07 o 
  -3   5  19        6.63        3.50      1.66 o 
  -2   5  19        1.35        2.14      1.56 o 
  -1   5  19      502.54      505.87      7.06 o 
   0   5  19        0.99        2.52      1.51 o 
   1   5  19        7.73        7.83      1.98 o 
   2   5  19       99.34      102.79      5.45 o 
   3   5  19        1.12        2.02      1.92 o 
   4   5  19      233.99      256.20      7.00 o 
   5   5  19      232.22      244.26      8.31 o 
  -5   6  19       14.62       13.48      2.82 o 
  -4   6  19        5.58        5.15      2.33 o 
  -3   6  19        0.00       -0.50      1.56 o 
  -2   6  19        2.25        4.97      1.71 o 
  -1   6  19        3.38        6.88      1.69 o 
   0   6  19      490.98      454.42      8.63 o 
   1   6  19       85.03       85.18      3.79 o 
   2   6  19      285.55      264.63      6.69 o 
   3   6  19       35.03       47.20      3.39 o 
   4   6  19      104.72       95.54      4.68 o 
  -5   7  19       91.35       99.46      5.94 o 
  -4   7  19       57.17       54.39      3.73 o 
  -3   7  19      223.80      224.25      5.44 o 
  -2   7  19      581.71      589.09      9.33 o 
  -1   7  19      118.10      127.69      4.45 o 
   0   7  19      524.26      521.78     12.47 o 
   1   7  19      231.35      221.58      6.17 o 
   2   7  19       14.61       11.55      2.37 o 
   3   7  19        1.43        1.47      2.14 o 
   4   7  19      180.34      176.39      6.19 o 
  -4   8  19       73.48       70.37      4.98 o 
  -3   8  19      100.53       97.45      3.92 o 
  -2   8  19       13.22       10.15      2.83 o 
  -1   8  19       25.85       33.12      3.53 o 
   0   8  19      152.21      167.49      5.43 o 
   1   8  19       39.17       38.11      3.70 o 
   2   8  19        3.82        4.79      2.34 o 
   3   8  19      522.62      518.42     10.89 o 
  -3   9  19      117.72      106.91     17.30 o 
  -2   9  19       88.09       84.99      4.96 o 
  -1   9  19      683.65      723.22     14.95 o 
   0   9  19        2.21        3.74      2.16 o 
   1   9  19        0.58       -2.37      1.99 o 
  -6   0  20       56.02       54.14      5.59 o 
  -4   0  20        0.63       -0.48      2.59 o 
  -2   0  20      293.84      275.05      8.67 o 
   0   0  20      182.17      204.33      5.50 o 
   2   0  20       63.86       55.68      4.39 o 
   4   0  20      166.72      170.20      7.74 o 
  -7   1  20        0.22       -2.52      2.50 o 
  -6   1  20        5.53        8.56      2.64 o 
  -5   1  20        0.01        2.45      2.25 o 
  -4   1  20      243.04      229.64      6.17 o 
  -3   1  20      308.82      279.06      6.52 o 
  -2   1  20      122.15      124.23      3.42 o 
  -1   1  20      340.60      337.21      5.17 o 
   0   1  20      593.58      562.21      7.35 o 
   1   1  20      243.88      244.97      4.33 o 
   2   1  20      169.62      170.36      4.19 o 
   3   1  20       76.84       79.36      4.35 o 
   4   1  20      263.54      272.79      6.90 o 
   5   1  20       74.08       77.71      6.98 o 
  -7   2  20        4.51        7.34      2.94 o 
  -6   2  20      172.54      171.73      6.11 o 
  -5   2  20      330.82      305.98      7.68 o 
  -4   2  20       44.44       40.11      3.22 o 
  -3   2  20      485.96      464.82     10.60 o 
  -2   2  20     1463.44     1446.74     17.29 o 
  -1   2  20      593.30      574.63      7.51 o 
   0   2  20       91.68       90.24      4.10 o 
   1   2  20       10.59        9.36      2.22 o 
   2   2  20        8.97        8.68      1.63 o 
   3   2  20        1.22        0.91      1.52 o 
   4   2  20       75.79       76.27      3.86 o 
   5   2  20      421.77      421.61     11.03 o 
  -6   3  20       72.74       85.82      4.67 o 
  -5   3  20       83.45       77.35      4.15 o 
  -4   3  20       26.54       29.50      2.98 o 
  -3   3  20       16.08       14.28      2.30 o 
  -2   3  20      179.01      184.63      4.33 o 
  -1   3  20      977.35      967.95     11.22 o 
   0   3  20        7.08        4.50      1.24 o 
   1   3  20     1124.45     1065.62     13.60 o 
   2   3  20      100.73       97.29      3.33 o 
   3   3  20      584.26      576.13      9.77 o 
   4   3  20      402.66      387.10     10.11 o 
   5   3  20      201.90      212.15      7.81 o 
  -6   4  20      189.34      203.50      8.24 o 
  -5   4  20      200.56      216.27      7.64 o 
  -4   4  20       63.99       58.27      3.63 o 
  -3   4  20      715.19      696.09     11.81 o 
  -2   4  20       34.87       34.12      2.28 o 
  -1   4  20       10.41        8.88      1.41 o 
   0   4  20      147.35      146.06      3.95 o 
   1   4  20       59.22       57.20      2.97 o 
   2   4  20       11.57        9.77      2.12 o 
   3   4  20        0.10       -0.32      1.87 o 
   4   4  20       56.27       48.59      3.51 o 
   5   4  20       91.70       85.73      5.49 o 
  -6   5  20       16.90       19.25      4.83 o 
  -5   5  20       13.88        8.14      2.54 o 
  -4   5  20      112.66      117.48      4.75 o 
  -3   5  20      313.86      307.30      7.18 o 
  -2   5  20      115.52      110.07      3.64 o 
  -1   5  20      194.82      202.94      5.54 o 
   0   5  20      252.19      244.11      5.16 o 
   1   5  20        5.27        1.54      2.06 o 
   2   5  20        4.10        3.56      1.94 o 
   3   5  20      221.86      229.65      6.37 o 
   4   5  20       42.25       55.05      3.76 o 
  -5   6  20      374.91      389.91     10.37 o 
  -4   6  20      147.93      152.91      7.36 o 
  -3   6  20      312.79      310.82      7.36 o 
  -2   6  20        0.00       -0.59      1.55 o 
  -1   6  20      252.18      249.45      6.09 o 
   0   6  20      308.88      302.05      6.90 o 
   1   6  20       22.56       26.38      2.64 o 
   2   6  20        1.03        1.61      1.92 o 
   3   6  20      252.76      255.92      6.96 o 
   4   6  20        1.45        1.24      2.29 o 
  -5   7  20       19.11       19.05      3.80 o 
  -4   7  20        8.81        6.97      2.59 o 
  -3   7  20        3.10        2.40      1.98 o 
  -2   7  20      285.22      282.15      6.88 o 
  -1   7  20      300.02      296.41      8.26 o 
   0   7  20       18.34       18.53      2.60 o 
   1   7  20       18.01       10.93      2.31 o 
   2   7  20      283.04      264.05      8.54 o 
   3   7  20       26.46       26.39      4.19 o 
  -4   8  20      152.55      156.69      6.96 o 
  -3   8  20       11.01       14.31      2.98 o 
  -2   8  20      250.95      263.61      8.01 o 
  -1   8  20      264.20      253.49      7.88 o 
   0   8  20       27.78       27.89      3.06 o 
   1   8  20       59.53       60.19      3.82 o 
   2   8  20       18.71       22.00      2.91 o 
  -2   9  20       22.78       27.42      3.62 o 
  -1   9  20       35.90       36.77      4.35 o 
   0   9  20      220.27      205.97      6.29 o 
   1   9  20       10.49       22.49      3.03 o 
  -7   0  21        4.60       -2.07      6.74 o 
  -5   0  21      645.46      554.12     21.53 o 
  -3   0  21       79.32       82.59      5.41 o 
  -1   0  21      997.27      988.54     16.08 o 
   1   0  21      497.40      515.70      9.97 o 
   3   0  21        1.43       -0.80      2.67 o 
   5   0  21      371.79      379.60     13.47 o 
  -6   1  21       24.17       25.74      3.40 o 
  -5   1  21       17.77       18.42      2.82 o 
  -4   1  21      197.56      180.02      7.59 o 
  -3   1  21      396.13      367.64     13.88 o 
  -2   1  21      229.20      217.07      5.56 o 
  -1   1  21        2.63        5.09      1.32 o 
   0   1  21      390.04      387.14      5.82 o 
   1   1  21      571.46      548.21      7.37 o 
   2   1  21      387.91      382.86      6.68 o 
   3   1  21        0.05        2.90      1.87 o 
   4   1  21      115.28      126.68      5.23 o 
   5   1  21      501.00      531.28     10.75 o 
  -6   2  21      148.04      156.87      6.04 o 
  -5   2  21      121.19      114.99      6.63 o 
  -4   2  21       35.43       39.14      3.33 o 
  -3   2  21      132.87      133.30      4.68 o 
  -2   2  21       60.50       72.13      4.86 o 
  -1   2  21      563.08      566.33      7.52 o 
   0   2  21      316.05      309.10      5.10 o 
   1   2  21      208.31      209.54      4.69 o 
   2   2  21      266.42      262.99      5.44 o 
   3   2  21       21.93       24.45      2.63 o 
   4   2  21      209.08      200.93      7.47 o 
   5   2  21        0.53       -3.22      2.60 o 
  -6   3  21       85.94       91.29      4.93 o 
  -5   3  21      166.10      158.23      7.59 o 
  -4   3  21      592.76      584.99     10.96 o 
  -3   3  21       18.43       13.12      2.42 o 
  -2   3  21      599.12      586.46      9.78 o 
  -1   3  21        0.93        0.20      1.23 o 
   0   3  21      107.22      102.74      3.49 o 
   1   3  21       18.55       21.49      2.04 o 
   2   3  21        0.11       -0.76      1.46 o 
   3   3  21      252.35      271.04      6.44 o 
   4   3  21       18.61       17.80      3.30 o 
   5   3  21       57.82       70.79      7.28 o 
  -6   4  21       24.16       25.39      3.59 o 
  -5   4  21       21.26       27.66      5.07 o 
  -4   4  21      331.23      330.18      7.89 o 
  -3   4  21       69.65       64.06      3.54 o 
  -2   4  21      682.15      655.65      9.71 o 
  -1   4  21      885.01      890.63     10.73 o 
   0   4  21      390.85      381.95      6.72 o 
   1   4  21       75.99       70.95      3.56 o 
   2   4  21      209.27      204.20      6.90 o 
   3   4  21       17.64       24.09      2.75 o 
   4   4  21        0.61       -0.24      2.10 o 
  -5   5  21        1.08        1.55      2.51 o 
  -4   5  21        5.73        7.91      2.35 o 
  -3   5  21      183.26      185.54      5.68 o 
  -2   5  21      122.72      124.29      3.95 o 
  -1   5  21      158.56      156.58      4.86 o 
   0   5  21        0.36        0.28      1.46 o 
   1   5  21        2.43        1.67      1.78 o 
   2   5  21      193.24      170.48      5.30 o 
   3   5  21        1.30        1.72      1.95 o 
   4   5  21      241.47      242.77      6.92 o 
  -5   6  21      184.84      217.73      6.83 o 
  -4   6  21       16.86       16.86      2.89 o 
  -3   6  21      222.84      218.82      7.74 o 
  -2   6  21      345.12      354.47      9.91 o 
  -1   6  21       46.89       43.51      3.91 o 
   0   6  21      132.34      132.13      4.61 o 
   1   6  21      296.36      281.23      6.85 o 
   2   6  21       13.47       17.31      2.57 o 
   3   6  21       17.37       16.78      2.76 o 
   4   6  21       46.45       53.61      3.94 o 
  -4   7  21       14.92       19.57      3.03 o 
  -3   7  21      113.58      122.26      4.97 o 
  -2   7  21        0.10       -0.38      1.98 o 
  -1   7  21       32.96       42.31      3.72 o 
   0   7  21       77.98       85.30      5.72 o 
   1   7  21       38.75       36.60      3.15 o 
   2   7  21       15.99       12.00      2.55 o 
   3   7  21       17.43       15.10      2.87 o 
  -3   8  21      166.16      173.88      8.38 o 
  -2   8  21       43.81       39.72      3.79 o 
  -1   8  21        0.04        0.92      2.49 o 
   0   8  21      315.33      313.51      7.61 o 
   1   8  21       32.83       32.17      3.64 o 
   2   8  21        0.33        0.89      2.22 o 
  -1   9  21       40.41       56.87      4.54 o 
  -6   0  22        6.90        3.08      3.87 o 
  -4   0  22       78.75       70.27      5.41 o 
  -2   0  22        4.37        4.09      5.02 o 
   0   0  22     3519.54     3480.27     48.27 o 
   2   0  22      842.20      834.18     38.70 o 
   4   0  22      151.48      143.79     10.70 o 
  -6   1  22       19.99       14.79      3.04 o 
  -5   1  22       24.83       23.39      3.13 o 
  -4   1  22      253.75      248.73      6.70 o 
  -3   1  22       57.66       56.21      3.42 o 
  -2   1  22      714.93      677.64     11.32 o 
  -1   1  22      997.50     1009.13     11.70 o 
   0   1  22        2.22        6.68      1.43 o 
   1   1  22        3.08        6.23      1.61 o 
   2   1  22        0.01        2.43      1.86 o 
   3   1  22       29.17       28.46      2.79 o 
   4   1  22        3.82        4.38      2.19 o 
   5   1  22       14.90       16.43      3.57 o 
  -6   2  22      500.85      521.57     11.16 o 
  -5   2  22      127.35      126.46      5.22 o 
  -4   2  22       33.62       34.78      3.13 o 
  -3   2  22      320.16      296.74      7.81 o 
  -2   2  22       19.24       20.98      2.55 o 
  -1   2  22       19.10       19.43      1.65 o 
   0   2  22      121.87      118.89      3.17 o 
   1   2  22      461.34      450.46      7.45 o 
   2   2  22       52.06       52.25      3.93 o 
   3   2  22       53.39       56.19      3.49 o 
   4   2  22       80.15       93.06      5.52 o 
   5   2  22        0.05       -1.68      2.60 o 
  -6   3  22      406.48      423.95      9.90 o 
  -5   3  22      255.30      240.83      6.93 o 
  -4   3  22      268.05      250.36      6.76 o 
  -3   3  22       71.19       76.19      3.89 o 
  -2   3  22        3.43        2.76      1.94 o 
  -1   3  22      412.80      418.53      7.06 o 
   0   3  22       43.78       44.77      2.46 o 
   1   3  22      252.12      262.28      5.49 o 
   2   3  22      178.92      173.43      4.55 o 
   3   3  22      414.51      409.21     17.50 o 
   4   3  22        5.95        4.89      2.79 o 
  -6   4  22       21.81       18.37      3.36 o 
  -5   4  22      125.98      134.56      5.54 o 
  -4   4  22      113.63      109.35      7.85 o 
  -3   4  22       17.42       17.40      2.63 o 
  -2   4  22      341.65      333.29      6.41 o 
  -1   4  22       10.77       12.97      2.17 o 
   0   4  22       89.90       91.77      3.33 o 
   1   4  22      431.70      449.90      8.83 o 
   2   4  22       23.41       17.99      2.44 o 
   3   4  22       97.05       97.39      4.39 o 
   4   4  22      231.29      230.49      8.69 o 
  -5   5  22      250.86      253.52      9.07 o 
  -4   5  22      142.16      153.04      5.53 o 
  -3   5  22       88.17       91.33      4.20 o 
  -2   5  22      141.64      142.78      4.24 o 
  -1   5  22        0.51       -0.28      1.75 o 
   0   5  22       41.31       40.54      2.54 o 
   1   5  22       96.65       84.44      3.84 o 
   2   5  22       18.13       22.27      2.61 o 
   3   5  22       30.19       25.43      2.95 o 
   4   5  22       16.73       19.89      2.94 o 
  -5   6  22       44.00       45.17      3.88 o 
  -4   6  22      186.75      171.53      5.97 o 
  -3   6  22       14.59       17.83      2.71 o 
  -2   6  22        3.59        6.79      2.18 o 
  -1   6  22      118.07      104.87      4.34 o 
   0   6  22        0.03        0.82      1.85 o 
   1   6  22       40.16       30.86      3.24 o 
   2   6  22       89.02       84.52      4.19 o 
   3   6  22      197.48      196.77      6.29 o 
  -4   7  22      283.30      288.93      7.81 o 
  -3   7  22      286.70      267.82     18.05 o 
  -2   7  22       11.30        9.20      2.67 o 
  -1   7  22      667.27      674.10     17.61 o 
   0   7  22       34.31       37.99      3.11 o 
   1   7  22       17.66       19.19      2.72 o 
   2   7  22      288.77      301.17      7.72 o 
  -3   8  22      112.36       94.81      6.84 o 
  -2   8  22       19.71       17.11      3.24 o 
  -1   8  22       71.24       76.69      4.85 o 
   0   8  22        0.57        2.23      2.52 o 
   1   8  22      405.35      430.04      9.49 o 
  -5   0  23      562.83      622.62     17.00 o 
  -3   0  23      454.53      420.69     12.23 o 
  -1   0  23      440.12      440.73      9.29 o 
   1   0  23        8.86        6.81      2.09 o 
   3   0  23       21.38       18.20      3.55 o 
   5   0  23       48.58       52.96      5.71 o 
  -6   1  23       56.29       53.31      4.25 o 
  -5   1  23      299.70      288.04      9.27 o 
  -4   1  23       55.68       47.27      3.52 o 
  -3   1  23       41.83       36.19      3.04 o 
  -2   1  23      219.61      219.54      6.79 o 
  -1   1  23      606.94      622.45      8.28 o 
   0   1  23      190.36      189.92      4.05 o 
   1   1  23       95.04       95.32      3.42 o 
   2   1  23       56.87       54.94      3.27 o 
   3   1  23      308.62      310.78      7.37 o 
   4   1  23        7.00        7.61      2.51 o 
  -6   2  23       62.95       75.45      5.68 o 
  -5   2  23       24.29       18.78      2.96 o 
  -4   2  23       56.26       61.03      3.85 o 
  -3   2  23       91.10       90.27      4.14 o 
  -2   2  23      978.07      957.42     14.78 o 
  -1   2  23       67.17       66.83      3.17 o 
   0   2  23        4.15        7.06      1.69 o 
   1   2  23       53.99       57.25      2.80 o 
   2   2  23        0.45       -0.50      1.50 o 
   3   2  23       18.36       15.50      2.52 o 
   4   2  23       64.58       60.04      5.06 o 
  -6   3  23       30.73       43.81      4.02 o 
  -5   3  23        0.95        1.44      2.45 o 
  -4   3  23      119.32      119.39      5.00 o 
  -3   3  23        6.93        7.36      2.24 o 
  -2   3  23        0.46       -0.94      2.74 o 
  -1   3  23        7.16       10.15      1.82 o 
   0   3  23      136.38      131.78      3.94 o 
   1   3  23        1.64        2.11      1.60 o 
   2   3  23      892.96      870.60     12.26 o 
   3   3  23      808.17      823.16     24.65 o 
   4   3  23       85.01       69.32      5.01 o 
  -5   4  23       22.96       21.64      3.24 o 
  -4   4  23      277.10      283.23      7.44 o 
  -3   4  23      320.42      328.33      7.75 o 
  -2   4  23     1021.47      999.66     19.79 o 
  -1   4  23      123.63      128.84      4.94 o 
   0   4  23      220.96      211.73      4.98 o 
   1   4  23       30.05       26.01      2.22 o 
   2   4  23       77.14       77.16      3.88 o 
   3   4  23      145.43      133.40      5.12 o 
   4   4  23       20.18       20.33      3.70 o 
  -5   5  23        1.34        2.29      2.64 o 
  -4   5  23        4.22        4.50      2.48 o 
  -3   5  23        5.81        9.21      2.49 o 
  -2   5  23      229.47      241.67      7.62 o 
  -1   5  23       60.88       67.32      3.54 o 
   0   5  23      142.65      146.60      5.07 o 
   1   5  23        2.82        2.37      1.91 o 
   2   5  23      159.74      156.59      5.34 o 
   3   5  23        2.81        2.76      2.25 o 
  -4   6  23      324.60      311.74      9.00 o 
  -3   6  23      158.67      155.44      5.58 o 
  -2   6  23        2.07        1.89      2.02 o 
  -1   6  23       15.81       20.74      3.07 o 
   0   6  23       19.11       22.28      2.55 o 
   1   6  23       28.75       27.00      2.87 o 
   2   6  23      134.79      133.04      5.14 o 
   3   6  23       11.86       12.57      2.71 o 
  -3   7  23      156.32      148.60      6.64 o 
  -2   7  23       84.17       79.50      4.80 o 
  -1   7  23        6.60        9.98      2.76 o 
   0   7  23      305.10      314.68      9.03 o 
   1   7  23      159.77      135.76      5.14 o 
   2   7  23        5.22        2.28      2.35 o 
  -2   8  23      211.00      226.95      7.78 o 
  -1   8  23      112.73      128.71      5.96 o 
   0   8  23        0.21        4.54      2.72 o 
  -6   0  24      130.09      122.68      8.32 o 
  -4   0  24      377.47      384.86     12.23 o 
  -2   0  24     1488.00     1447.49     28.94 o 
   0   0  24        0.25        2.41      2.01 o 
   2   0  24      440.90      442.43     12.60 o 
   4   0  24        2.19       -4.65      3.83 o 
  -6   1  24       12.01       14.84      3.19 o 
  -5   1  24        2.46        0.11      2.34 o 
  -4   1  24       58.84       57.38      5.11 o 
  -3   1  24      208.54      191.50      5.78 o 
  -2   1  24      368.61      355.91      7.74 o 
  -1   1  24      189.00      193.82      4.68 o 
   0   1  24      344.19      337.84      5.68 o 
   1   1  24       18.45       21.37      2.13 o 
   2   1  24      171.99      176.69      6.03 o 
   3   1  24        4.84        4.70      2.27 o 
   4   1  24      161.50      166.06      5.98 o 
  -6   2  24        1.00        3.05      2.78 o 
  -5   2  24       16.28       21.02      4.00 o 
  -4   2  24        2.39       -0.87      2.48 o 
  -3   2  24       34.50       46.42      3.42 o 
  -2   2  24      198.32      199.01      5.72 o 
  -1   2  24      143.97      143.14      4.10 o 
   0   2  24      147.58      149.38      4.16 o 
   1   2  24       53.38       57.52      2.90 o 
   2   2  24      161.70      164.99      5.79 o 
   3   2  24       54.68       47.93      3.41 o 
   4   2  24       59.46       60.78      4.87 o 
  -5   3  24       25.97       34.95      3.58 o 
  -4   3  24       79.21       82.91      4.36 o 
  -3   3  24      237.71      232.01      6.49 o 
  -2   3  24       23.24       25.39      2.73 o 
  -1   3  24      103.88      102.71      4.16 o 
   0   3  24      357.70      363.45      6.73 o 
   1   3  24       22.46       23.77      2.56 o 
   2   3  24       15.55       15.89      2.20 o 
   3   3  24      174.23      162.74      6.71 o 
   4   3  24      414.19      435.78     11.48 o 
  -5   4  24        1.84        2.35      2.86 o 
  -4   4  24       70.10       73.10      5.45 o 
  -3   4  24      471.16      459.02      9.50 o 
  -2   4  24      393.67      390.39      8.26 o 
  -1   4  24      215.21      218.61      7.32 o 
   0   4  24      415.67      410.22      7.34 o 
   1   4  24      285.36      273.47      6.02 o 
   2   4  24       30.96       36.81      3.06 o 
   3   4  24       67.79       76.32      4.92 o 
  -4   5  24        9.40       14.15      2.92 o 
  -3   5  24      115.50      118.74      4.96 o 
  -2   5  24       74.13       61.22      4.47 o 
  -1   5  24        0.15        1.68      1.96 o 
   0   5  24        2.35        3.07      1.73 o 
   1   5  24       13.30       11.72      2.40 o 
   2   5  24       64.60       65.63      3.83 o 
   3   5  24      270.84      271.87      7.32 o 
  -4   6  24      261.00      287.76     11.84 o 
  -3   6  24      222.53      224.02      7.77 o 
  -2   6  24      157.64      164.26      6.78 o 
  -1   6  24      217.51      225.92      7.32 o 
   0   6  24       43.64       49.94      4.03 o 
   1   6  24       14.13       15.02      2.57 o 
   2   6  24      183.93      195.07      6.19 o 
  -3   7  24       13.93       15.19      3.65 o 
  -2   7  24        1.16       -0.39      4.62 o 
  -1   7  24       53.89       50.42      4.23 o 
   0   7  24        8.48        4.23      2.67 o 
   1   7  24      111.09      121.30      5.04 o 
  -5   0  25        9.34        4.75      3.80 o 
  -3   0  25      263.76      234.37      9.23 o 
  -1   0  25      848.04      832.10     25.89 o 
   1   0  25      405.32      393.91     18.23 o 
   3   0  25      882.49      919.60     36.72 o 
  -5   1  25       15.41       16.58      3.02 o 
  -4   1  25       79.69       79.85      4.31 o 
  -3   1  25      609.56      567.50     10.73 o 
  -2   1  25      113.63      102.05      4.46 o 
  -1   1  25      336.45      344.81     10.10 o 
   0   1  25       11.99       17.68      2.09 o 
   1   1  25       11.57       14.03      2.02 o 
   2   1  25      138.83      145.60      5.07 o 
   3   1  25        4.69        2.70      3.09 o 
   4   1  25       12.13       12.51      2.89 o 
  -5   2  25      143.11      138.86      5.80 o 
  -4   2  25        3.00        0.15      2.38 o 
  -3   2  25      129.44      125.52      5.91 o 
  -2   2  25      137.82      132.44      4.87 o 
  -1   2  25      113.64      122.68      3.85 o 
   0   2  25        7.46       12.52      1.94 o 
   1   2  25       73.52       79.51      3.99 o 
   2   2  25      285.55      303.13      7.31 o 
   3   2  25        1.28        0.16      2.13 o 
   4   2  25        5.85        7.12      3.42 o 
  -5   3  25       68.29       55.42      4.15 o 
  -4   3  25       49.64       50.95      4.69 o 
  -3   3  25      128.94      127.14      5.51 o 
  -2   3  25      193.62      193.15      5.82 o 
  -1   3  25       80.17       85.11      3.93 o 
   0   3  25      114.24      121.09      3.96 o 
   1   3  25       28.43       33.15      2.84 o 
   2   3  25      139.55      136.39      4.31 o 
   3   3  25       34.74       36.82      4.06 o 
  -5   4  25      246.50      263.79      7.72 o 
  -4   4  25       51.93       54.81      3.91 o 
  -3   4  25        6.21       12.20      2.67 o 
  -2   4  25        0.01        1.77      2.64 o 
  -1   4  25      118.97      120.77      5.82 o 
   0   4  25      278.11      273.73      5.90 o 
   1   4  25        0.09       -1.47      1.58 o 
   2   4  25       41.45       41.24      3.28 o 
   3   4  25      111.56      107.13      5.69 o 
  -4   5  25      323.65      342.52      8.56 o 
  -3   5  25       13.37        8.11      2.62 o 
  -2   5  25       40.67       51.79      4.25 o 
  -1   5  25       33.67       39.93      3.11 o 
   0   5  25      185.61      191.09      6.68 o 
   1   5  25       44.17       44.90      5.07 o 
   2   5  25      134.63      133.23      5.15 o 
  -3   6  25       79.79       74.13      5.18 o 
  -2   6  25      182.17      177.68      7.06 o 
  -1   6  25       21.82       21.79      3.29 o 
   0   6  25       94.33       99.67      5.22 o 
   1   6  25       21.59       19.58      2.80 o 
   2   6  25       30.38       33.44      3.38 o 
  -2   7  25      295.96      310.50     11.85 o 
  -1   7  25       46.71       54.78      4.41 o 
   0   7  25      227.19      222.95      7.78 o 
  -4   0  26      539.89      558.11     19.81 o 
  -2   0  26      160.65      171.18      7.82 o 
   0   0  26      185.48      184.73      6.09 o 
   2   0  26      132.01      128.95      7.00 o 
  -5   1  26        0.46       -2.04      2.45 o 
  -4   1  26       75.76       70.62      4.21 o 
  -3   1  26       27.37       27.00      3.08 o 
  -2   1  26      102.84      111.34      4.55 o 
  -1   1  26      228.63      235.92      9.80 o 
   0   1  26       52.62       55.19      2.86 o 
   1   1  26       61.36       61.12      3.59 o 
   2   1  26      648.60      651.56     11.74 o 
   3   1  26       79.14       86.01      5.33 o 
  -5   2  26        1.45        3.47      2.72 o 
  -4   2  26       63.49       69.51      4.20 o 
  -3   2  26        0.52        0.12      2.20 o 
  -2   2  26       55.80       60.95      5.41 o 
  -1   2  26       83.78       87.43      4.82 o 
   0   2  26     1093.02     1069.59     14.25 o 
   1   2  26      209.44      210.58      5.25 o 
   2   2  26        1.80       -0.43      2.00 o 
   3   2  26       44.43       45.70      4.50 o 
  -5   3  26        2.81        4.34      3.47 o 
  -4   3  26       69.96       84.36      4.53 o 
  -3   3  26        4.44        6.59      2.39 o 
  -2   3  26      177.44      191.71      5.89 o 
  -1   3  26      248.16      247.33      7.67 o 
   0   3  26      132.80      135.30      4.86 o 
   1   3  26       46.18       50.30      2.89 o 
   2   3  26       71.27       79.31      6.15 o 
   3   3  26      395.35      399.95     10.77 o 
  -4   4  26      192.52      195.54      6.49 o 
  -3   4  26      974.07      998.94     16.23 o 
  -2   4  26       85.55       95.09      5.28 o 
  -1   4  26       43.60       55.50      4.23 o 
   0   4  26      177.15      177.08      5.72 o 
   1   4  26       55.95       45.99      3.31 o 
   2   4  26       90.33       84.24      4.27 o 
  -4   5  26       29.53       39.19      5.91 o 
  -3   5  26        3.38        0.92      2.98 o 
  -2   5  26        0.01        0.64      2.71 o 
  -1   5  26      260.31      275.53     12.85 o 
   0   5  26       53.66       62.85      4.36 o 
   1   5  26      227.63      241.07      8.95 o 
   2   5  26      124.52      131.67      5.30 o 
  -3   6  26       86.72       85.84      5.44 o 
  -2   6  26      289.77      305.73      9.19 o 
  -1   6  26        6.48        5.34      2.78 o 
   0   6  26       45.49       43.96      4.88 o 
   1   6  26       80.61       77.26      4.24 o 
  -5   0  27       73.12       60.86      6.16 o 
  -3   0  27      285.03      278.35     10.36 o 
  -1   0  27        9.74       10.12      3.16 o 
   1   0  27      470.33      491.16     13.72 o 
   3   0  27      118.52      122.57      7.36 o 
  -5   1  27        7.07        6.28      2.85 o 
  -4   1  27       16.02       16.43      3.07 o 
  -3   1  27      238.02      238.75      6.76 o 
  -2   1  27      171.19      174.70      5.66 o 
  -1   1  27        4.00        6.98      2.17 o 
   0   1  27       31.06       32.39      3.05 o 
   1   1  27       32.95       32.13      3.00 o 
   2   1  27        2.36        7.96      2.43 o 
   3   1  27      576.28      606.06     12.24 o 
  -4   2  27       11.38        9.21      2.80 o 
  -3   2  27      649.44      683.38     12.53 o 
  -2   2  27        0.02       -0.16      2.08 o 
  -1   2  27       35.54       42.38      3.91 o 
   0   2  27        1.00       12.96      3.26 o 
   1   2  27       40.28       46.55      3.35 o 
   2   2  27      303.58      313.67      7.71 o 
   3   2  27       32.56       32.32      4.22 o 
  -4   3  27      262.57      266.13      7.52 o 
  -3   3  27      142.78      139.03      5.50 o 
  -2   3  27        1.14        1.13      4.16 o 
  -1   3  27       48.96       51.24      4.16 o 
   0   3  27        0.49        1.98      2.04 o 
   1   3  27       34.64       37.03      2.71 o 
   2   3  27      148.17      140.66      7.07 o 
  -4   4  27       69.80       77.96      4.73 o 
  -3   4  27       72.04       76.86      4.39 o 
  -2   4  27      453.14      455.55     11.33 o 
  -1   4  27      171.54      189.17      7.01 o 
   0   4  27       52.92       67.30      3.81 o 
   1   4  27       22.48       22.91      2.77 o 
   2   4  27      218.43      228.96      7.91 o 
  -3   5  27       18.91       17.87      3.76 o 
  -2   5  27      152.49      150.02      7.60 o 
  -1   5  27       33.90       43.73      4.77 o 
   0   5  27       31.44       38.50      3.90 o 
   1   5  27       43.26       45.29      3.47 o 
  -1   6  27      206.13      245.00     10.43 o 
  -4   0  28       37.78       39.47      5.38 o 
  -2   0  28       36.33       37.74      4.74 o 
   0   0  28      130.93      137.63     10.30 o 
   2   0  28     1117.32     1160.27     51.25 o 
  -4   1  28      403.77      393.68      9.30 o 
  -3   1  28        2.11        1.25      2.32 o 
  -2   1  28      333.08      334.63      7.97 o 
  -1   1  28        0.52        1.92      2.63 o 
   0   1  28      380.53      385.25      9.82 o 
   1   1  28        0.70        2.50      2.34 o 
   2   1  28       16.11       16.02      2.91 o 
  -4   2  28       87.37       86.22      4.71 o 
  -3   2  28       20.87       24.19      3.11 o 
  -2   2  28      114.75      117.87      6.02 o 
  -1   2  28      427.16      446.53     10.97 o 
   0   2  28       58.54       66.31      3.79 o 
   1   2  28      238.38      240.72      6.67 o 
   2   2  28       73.65       92.43      4.54 o 
  -4   3  28       29.20       40.92      3.81 o 
  -3   3  28      444.17      475.83     10.25 o 
  -2   3  28      148.68      156.78      6.76 o 
  -1   3  28      154.56      158.60      9.05 o 
   0   3  28        0.67       -0.12      2.03 o 
   1   3  28      143.39      142.16      4.64 o 
   2   3  28        0.11        7.44      3.00 o 
  -3   4  28       16.11       15.99      3.75 o 
  -2   4  28       23.11       23.41      3.81 o 
  -1   4  28       38.58       35.66      4.00 o 
   0   4  28        0.64        2.69      2.22 o 
   1   4  28        2.92        4.93      2.28 o 
  -2   5  28      103.55       94.02      5.64 o 
  -1   5  28       53.40       66.32      6.47 o 
   0   5  28       30.47       35.97      4.69 o 
  -3   0  29      295.76      317.94     11.49 o 
  -1   0  29      227.03      224.50      9.10 o 
   1   0  29        0.33        5.15      4.36 o 
  -4   1  29       12.55       15.53      3.23 o 
  -3   1  29      355.17      374.50      8.95 o 
  -2   1  29       34.77       37.50      3.43 o 
  -1   1  29       53.70       58.26      4.56 o 
   0   1  29        0.11        6.18      3.45 o 
   1   1  29      365.92      372.89      8.65 o 
   2   1  29        1.01        2.12      2.56 o 
  -3   2  29      101.12      106.98      5.91 o 
  -2   2  29        0.20        1.90      2.89 o 
  -1   2  29       61.32       64.33      4.68 o 
   0   2  29      282.17      301.85      8.84 o 
   1   2  29       11.20       18.11      2.85 o 
  -3   3  29        0.73       -2.00      3.04 o 
  -2   3  29        9.63       13.94      3.50 o 
  -1   3  29      320.72      348.52      9.81 o 
   0   3  29      175.88      194.11      7.16 o 
   1   3  29        9.30       10.09      3.06 o 
  -2   4  29      159.43      157.62      6.96 o 
  -1   4  29       47.72       54.80      6.19 o 
   0   4  29      122.00      133.03      6.58 o 
  -2   0  30      234.70      239.19      9.79 o 
   0   0  30      119.66      115.17     10.04 o 
  -3   1  30       65.01       74.92      5.91 o 
  -2   1  30        3.63        2.77      3.64 o 
  -1   1  30        3.90        7.16      3.10 o 
   0   1  30       14.94       17.99      4.39 o 
   1   1  30        8.38       13.91      3.30 o 
  -2   2  30       45.29       52.57      4.57 o 
  -1   2  30        8.39       13.09      3.40 o 
   0   2  30       41.75       46.67      5.38 o 
  -2   3  30        6.66       14.60      3.64 o 
  -1   3  30       85.07      101.41      5.69 o 
   0   3  30      176.30      179.56      7.17 o 
  -1   0  31      104.55      101.44     10.30 o 
  -1   1  31      160.75      177.68      9.06 o 
                                                 
